# Supplementary material for: Diethyl 4-(4,5-dihydro­furan-2-yl)-3,5-di­methyl-1-phenyl-1,4-dihydro­pyrazine-2,6-dicarboxyl­ate
Source: Acta Crystallogr Sect E Struct Rep Online. 2009 Apr 25;65(Pt 5):o1129. doi: 10.1107/S1600536809013749 (PMC2977802; doi:10.1107/S1600536809013749)
Supplement: Supplementary file 1 [file e-65-o1129-sup1.cif]

##############################################################################
###                                                                        ###
###        Electronic paper (Acta Crystallographica Section E)             ###
###                                                                        ###
##############################################################################
#                                                                            #
# This CIF contains the data in a paper accepted for publication in Acta     #
# Crystallographica Section E. It conforms to the requirements of Notes      #
# for Authors for Section E, and has been peer reviewed under the auspices   #
# of the IUCr Commission on Journals.                                        #
#                                                                            #
# Full details of the Crystallographic Information File format               #
# are given in the paper "The Crystallographic Information File (CIF):       #
# a New Standard Archive File for Crystallography" by S. R. Hall, F. H.      #
# Allen and I. D. Brown [Acta Cryst. (1991), A47, 655-685].                  #
#                                                                            #
# The current version of the core CIF dictionary is obtainable from          #
# ftp://ftp.iucr.org/pub/cif_core.dic. The current version number is 2.4.    #
#                                                                            #
# Software is freely available for graphical display of the structure(s) in  #
# this CIF.  For information consult the CIF home page http://www.iucr.org/  #
# cif/home.html                                                              #
#                                                                            #
# This file may be used for bona fide research purposes within the           #
# scientific community so long as proper attribution is given to the journal # 
# article from which it was obtained.                                        #
#                                                                            #
##############################################################################
                                             
data_I
_audit_creation_method     SHELXL-97
_chemical_name_systematic
;
Diethyl 4-(4,5-dihydrofuran-2-yl)-3,5-dimethyl-1-phenyl-1,4-\
dihydropyrazine-2,6-dicarboxylate
;
_chemical_name_common     ?
_chemical_formula_moiety     'C22 H26 N2 O5'
_chemical_formula_sum     'C22 H26 N2 O5'
_chemical_formula_iupac     'C22 H26 N2 O5'
_chemical_formula_weight     398.45
_chemical_melting_point     ?
_symmetry_cell_setting     triclinic
_symmetry_space_group_name_H-M     'P -1'
_symmetry_space_group_name_Hall     '-P 1'
loop_
    _symmetry_equiv_pos_as_xyz
    'x, y, z'
    '-x, -y, -z'
_cell_length_a     10.069(2)
_cell_length_b     10.242(2)
_cell_length_c     12.519(3)
_cell_angle_alpha     72.37(3)
_cell_angle_beta     77.59(3)
_cell_angle_gamma     63.76(3)
_cell_volume     1098.8(4)
_cell_formula_units_Z     2
_cell_measurement_reflns_used     7345
_cell_measurement_theta_min     2.27
_cell_measurement_theta_max     25.02
_cell_measurement_temperature     293(2)
_exptl_crystal_description     block
_exptl_crystal_colour     colourless
_exptl_crystal_size_max     0.50
_exptl_crystal_size_mid     0.40
_exptl_crystal_size_min     0.25
_exptl_crystal_density_diffrn     1.204
_exptl_crystal_density_meas     ?
_exptl_crystal_density_method     'not measured'
_exptl_crystal_F_000     424
_exptl_absorpt_coefficient_mu     0.086
_exptl_absorpt_correction_type     multi-scan
_exptl_absorpt_process_details     '(ABSCOR; Higashi, 1995)'
_exptl_absorpt_correction_T_min     0.958
_exptl_absorpt_correction_T_max     0.979
_exptl_special_details
;
;
_diffrn_ambient_temperature     293(2)
_diffrn_radiation_type     MoK\a
_diffrn_radiation_wavelength     0.71073
_diffrn_radiation_source     'fine-focus sealed tube'
_diffrn_radiation_monochromator     graphite
_diffrn_measurement_device_type     'Rigaku R-AXIS RAPID IP'
_diffrn_measurement_method     \w
_diffrn_detector_area_resol_mean     10.00
_diffrn_reflns_number     7345
_diffrn_reflns_av_R_equivalents     0.0451
_diffrn_reflns_av_sigmaI/netI     0.0755
_diffrn_reflns_theta_min     2.27
_diffrn_reflns_theta_max     25.02
_diffrn_reflns_theta_full     25.02
_diffrn_measured_fraction_theta_max     0.973
_diffrn_measured_fraction_theta_full     0.973
_diffrn_reflns_limit_h_min     -11
_diffrn_reflns_limit_h_max     10
_diffrn_reflns_limit_k_min     -12
_diffrn_reflns_limit_k_max     12
_diffrn_reflns_limit_l_min     -14
_diffrn_reflns_limit_l_max     13
_diffrn_standards_number     0
_diffrn_standards_interval_count     ?
_diffrn_standards_interval_time     ?
_diffrn_standards_decay_%     ?
_refine_special_details
;
Refinement of <i>F</i>^2^ against ALL reflections. The weighted <i>R</i>-factor
<i>wR</i> and goodness of fit <i>S</i> are based on <i>F</i>^2^, conventional
<i>R</i>-factors <i>R</i> are based on <i>F</i>, with <i>F</i> set to zero for
negative <i>F</i>^2^. The threshold expression of <i>F</i>^2^ >
\s(<i>F</i>^2^) is used only for calculating <i>R</i>-factors(gt) <i>etc</i>.
and is not relevant to the choice of reflections for refinement.
<i>R</i>-factors based on <i>F</i>^2^ are statistically about twice as large
as those based on <i>F</i>, and <i>R</i>- factors based on ALL data will be
even larger.
;
_reflns_number_total     3768
_reflns_number_gt     1555
_reflns_threshold_expression     I>2\s(I)
_refine_ls_structure_factor_coef     Fsqd
_refine_ls_matrix_type     full
_refine_ls_R_factor_all     0.1405
_refine_ls_R_factor_gt     0.0591
_refine_ls_wR_factor_gt     0.1532
_refine_ls_wR_factor_ref     0.1824
_refine_ls_goodness_of_fit_ref     0.840
_refine_ls_restrained_S_all     0.856
_refine_ls_number_reflns     3768
_refine_ls_number_parameters     291
_refine_ls_number_restraints     52
_refine_ls_hydrogen_treatment     constr
_refine_ls_weighting_scheme     calc
_refine_ls_weighting_details
                  'calc w=1/[\s^2^(Fo^2^)+(0.102P)^2^] where P=(Fo^2^+2Fc^2^)/3'
_atom_sites_solution_hydrogens     geom
_atom_sites_solution_primary     direct
_atom_sites_solution_secondary     difmap
_refine_ls_shift/su_max     0.005
_refine_ls_shift/su_mean     0.000
_refine_diff_density_max     0.165
_refine_diff_density_min     -0.127
_refine_ls_extinction_method     'SHELXL97 (Sheldrick, 2008)'
_refine_ls_extinction_coef     0.034(5)
_refine_ls_extinction_expression
                                  'Fc^*^=kFc[1+0.001xFc^2^\l^3^/sin(2\q)]^-1/4^'
loop_
    _atom_type_symbol
    _atom_type_description
    _atom_type_scat_dispersion_real
    _atom_type_scat_dispersion_imag
    _atom_type_scat_source
    'C' 'C' 0.0033 0.0016
                         'International Tables Vol C Tables 4.2.6.8 and 6.1.1.4'
    'H' 'H' 0.0000 0.0000
                         'International Tables Vol C Tables 4.2.6.8 and 6.1.1.4'
    'N' 'N' 0.0061 0.0033
                         'International Tables Vol C Tables 4.2.6.8 and 6.1.1.4'
    'O' 'O' 0.0106 0.0060
                         'International Tables Vol C Tables 4.2.6.8 and 6.1.1.4'
_computing_data_collection     'RAPID-AUTO (Rigaku, 2000)'
_computing_cell_refinement     'RAPID-AUTO (Rigaku, 2000)'
_computing_data_reduction     'CrystalStructure (Rigaku/MSC, 2000)'
_computing_structure_solution     'SHELXS97 (Sheldrick, 2008)'
_computing_structure_refinement     'SHELXL97 (Sheldrick, 2008)'
_computing_molecular_graphics     'SHELXTL (Sheldrick, 2008)'
_computing_publication_material     'SHELXL97 (Sheldrick, 2008)'
loop_
    _atom_site_type_symbol
    _atom_site_label
    _atom_site_fract_x
    _atom_site_fract_y
    _atom_site_fract_z
    _atom_site_U_iso_or_equiv
    _atom_site_adp_type
    _atom_site_calc_flag
    _atom_site_refinement_flags
    _atom_site_occupancy
    _atom_site_disorder_assembly
    _atom_site_disorder_group
    O O1 0.6304(3) 0.7169(3) 0.1028(2) 0.1226(10) Uani d . 1 . .
    O O2 0.5222(2) 0.5632(3) 0.19260(19) 0.0867(7) Uani d . 1 . .
    O O3 0.1854(3) 0.7014(4) 0.5774(2) 0.1395(12) Uani d . 1 . .
    O O4 0.2987(3) 0.5488(3) 0.46179(19) 0.1043(9) Uani d . 1 . .
    N N1 0.2832(3) 0.7643(3) 0.2761(2) 0.0696(7) Uani d . 1 B .
    N N2 0.2680(3) 1.0189(3) 0.2870(4) 0.1035(11) Uani d D 1 . .
    C C1 0.4963(4) 1.0117(4) 0.1529(3) 0.1177(15) Uani d . 1 . .
    H H1A 0.4623 1.1095 0.1661 0.177 Uiso calc R 1 B .
    H H1B 0.5047 1.0198 0.0735 0.177 Uiso calc R 1 . .
    H H1C 0.5917 0.9491 0.1810 0.177 Uiso calc R 1 . .
    C C2 0.3879(4) 0.9443(4) 0.2120(3) 0.0866(11) Uani d . 1 B .
    C C3 0.4005(3) 0.8073(4) 0.2125(3) 0.0699(9) Uani d . 1 . .
    C C4 0.5280(4) 0.6958(4) 0.1640(3) 0.0765(9) Uani d . 1 B .
    C C5 0.1917(4) 0.9956(5) 0.4888(4) 0.1324(17) Uani d . 1 . .
    H H5A 0.1863 1.0960 0.4653 0.199 Uiso calc R 1 B .
    H H5B 0.2671 0.9352 0.5399 0.199 Uiso calc R 1 . .
    H H5C 0.0974 0.9967 0.5258 0.199 Uiso calc R 1 . .
    C C6 0.2298(4) 0.9315(5) 0.3880(4) 0.0951(12) Uani d . 1 B .
    C C7 0.2464(3) 0.7984(4) 0.3838(3) 0.0760(9) Uani d . 1 . .
    C C8 0.2383(4) 0.6822(5) 0.4836(4) 0.0944(11) Uani d . 1 B .
    C C9 0.6449(4) 0.4402(4) 0.1523(3) 0.1075(13) Uani d . 1 . .
    H H9A 0.6539 0.4641 0.0707 0.129 Uiso calc R 1 . .
    H H9B 0.7370 0.4254 0.1762 0.129 Uiso calc R 1 . .
    C C10 0.6198(5) 0.3060(5) 0.1958(4) 0.1389(18) Uani d . 1 . .
    H H10A 0.7012 0.2253 0.1686 0.208 Uiso calc R 1 . .
    H H10B 0.5290 0.3207 0.1714 0.208 Uiso calc R 1 . .
    H H10C 0.6124 0.2818 0.2766 0.208 Uiso calc R 1 . .
    C C11 0.3014(6) 0.4218(5) 0.5561(4) 0.1469(19) Uani d . 1 . .
    H H11A 0.3477 0.4207 0.6169 0.176 Uiso calc R 1 . .
    H H11B 0.2005 0.4318 0.5837 0.176 Uiso calc R 1 . .
    C C12 0.3823(5) 0.2857(6) 0.5208(4) 0.1332(16) Uani d . 1 . .
    H H12A 0.3808 0.2031 0.5824 0.200 Uiso calc R 1 . .
    H H12B 0.4833 0.2739 0.4966 0.200 Uiso calc R 1 . .
    H H12C 0.3375 0.2880 0.4595 0.200 Uiso calc R 1 . .
    C C13 0.1673(3) 0.7858(3) 0.2185(3) 0.0658(8) Uani d . 1 . .
    C C14 0.1859(3) 0.7952(4) 0.1046(3) 0.0800(10) Uani d . 1 B .
    H H14 0.2763 0.7905 0.0642 0.096 Uiso calc R 1 . .
    C C15 0.0733(4) 0.8114(4) 0.0497(3) 0.1003(12) Uani d . 1 . .
    H H15 0.0873 0.8206 -0.0276 0.120 Uiso calc R 1 B .
    C C16 -0.0604(4) 0.8142(4) 0.1082(4) 0.1045(12) Uani d . 1 B .
    H H16 -0.1357 0.8220 0.0716 0.125 Uiso calc R 1 . .
    C C17 -0.0797(4) 0.8053(4) 0.2212(4) 0.0980(12) Uani d . 1 . .
    H H17 -0.1702 0.8096 0.2612 0.118 Uiso calc R 1 B .
    C C18 0.0310(3) 0.7903(4) 0.2771(3) 0.0848(10) Uani d . 1 B .
    H H18 0.0155 0.7831 0.3542 0.102 Uiso calc R 1 . .
    O O5 0.2634(3) 1.2572(3) 0.2789(2) 0.1113(9) Uani d D 1 . .
    C C22 0.0984(5) 1.2576(5) 0.1768(4) 0.1378(18) Uani d DU 1 . .
    H H22 0.0796 1.2188 0.1262 0.165 Uiso calc R 1 A 1
    C C19A 0.1706(10) 1.1824(7) 0.2786(9) 0.098(3) Uani d PDU 0.655(18) B 1
    C C20A 0.1744(15) 1.4006(12) 0.2440(12) 0.133(4) Uani d PDU 0.655(18) B 1
    H H20A 0.2337 1.4551 0.1997 0.160 Uiso calc PR 0.655(18) B 1
    H H20B 0.1250 1.4425 0.3089 0.160 Uiso calc PR 0.655(18) B 1
    C C21A 0.0607(17) 1.4213(11) 0.1753(14) 0.152(5) Uani d PDU 0.655(18) B 1
    H H21A 0.0713 1.4796 0.0994 0.182 Uiso calc PR 0.655(18) B 1
    H H21B -0.0392 1.4690 0.2094 0.182 Uiso calc PR 0.655(18) B 1
    C C19B 0.2390(19) 1.1784(12) 0.2077(18) 0.107(6) Uani d PDU 0.345(18) B 2
    C C20B 0.206(4) 1.427(3) 0.209(3) 0.208(17) Uani d PDU 0.345(18) B 2
    H H20C 0.1396 1.4977 0.2540 0.250 Uiso calc PR 0.345(18) B 2
    H H20D 0.2851 1.4567 0.1676 0.250 Uiso calc PR 0.345(18) B 2
    C C21B 0.127(3) 1.400(2) 0.138(2) 0.163(12) Uani d PDU 0.345(18) B 2
    H H21C 0.1837 1.3997 0.0645 0.196 Uiso calc PR 0.345(18) B 2
    H H21D 0.0321 1.4850 0.1274 0.196 Uiso calc PR 0.345(18) B 2
loop_
    _atom_site_aniso_label
    _atom_site_aniso_U_11
    _atom_site_aniso_U_22
    _atom_site_aniso_U_33
    _atom_site_aniso_U_12
    _atom_site_aniso_U_13
    _atom_site_aniso_U_23
    O1 0.0867(18) 0.118(2) 0.146(2) -0.0465(16) 0.0294(17) -0.0275(18)
    O2 0.0683(14) 0.0740(16) 0.1007(17) -0.0191(12) 0.0113(12) -0.0256(13)
    O3 0.131(2) 0.176(3) 0.099(2) -0.048(2) 0.0251(18) -0.063(2)
    O4 0.119(2) 0.097(2) 0.0760(16) -0.0355(16) 0.0076(14) -0.0158(15)
    N1 0.0622(16) 0.0669(16) 0.0786(18) -0.0212(12) -0.0053(14) -0.0247(14)
    N2 0.081(2) 0.063(2) 0.171(4) -0.0093(17) -0.037(2) -0.048(2)
    C1 0.130(3) 0.105(3) 0.134(3) -0.076(3) -0.047(3) 0.019(3)
    C2 0.091(3) 0.064(2) 0.108(3) -0.034(2) -0.045(2) 0.005(2)
    C3 0.0558(19) 0.069(2) 0.075(2) -0.0206(16) -0.0101(16) -0.0075(17)
    C4 0.064(2) 0.082(3) 0.078(2) -0.0333(19) -0.0047(18) -0.008(2)
    C5 0.106(3) 0.143(4) 0.177(4) -0.029(3) -0.001(3) -0.118(4)
    C6 0.068(2) 0.087(3) 0.127(4) -0.017(2) -0.011(2) -0.044(3)
    C7 0.059(2) 0.078(2) 0.092(3) -0.0144(17) -0.0012(17) -0.047(2)
    C8 0.082(3) 0.100(3) 0.092(3) -0.020(2) -0.003(2) -0.040(3)
    C9 0.086(3) 0.092(3) 0.119(3) -0.018(2) 0.018(2) -0.038(2)
    C10 0.133(4) 0.095(3) 0.172(4) -0.045(3) 0.042(3) -0.051(3)
    C11 0.189(5) 0.121(4) 0.089(3) -0.057(4) 0.021(3) 0.000(3)
    C12 0.153(4) 0.125(4) 0.113(4) -0.059(3) -0.020(3) -0.009(3)
    C13 0.060(2) 0.0530(18) 0.083(2) -0.0165(14) -0.0107(17) -0.0202(16)
    C14 0.063(2) 0.088(2) 0.081(3) -0.0254(17) -0.0066(18) -0.0182(19)
    C15 0.083(3) 0.124(3) 0.086(3) -0.034(2) -0.022(2) -0.018(2)
    C16 0.073(3) 0.118(3) 0.120(3) -0.032(2) -0.023(2) -0.024(3)
    C17 0.062(2) 0.111(3) 0.115(3) -0.036(2) -0.001(2) -0.023(3)
    C18 0.060(2) 0.101(3) 0.090(2) -0.0280(18) -0.0035(19) -0.029(2)
    O5 0.1092(18) 0.0695(18) 0.166(3) -0.0273(15) -0.0492(17) -0.0316(17)
    C22 0.164(5) 0.087(3) 0.166(4) -0.034(3) -0.097(4) -0.006(3)
    C19A 0.088(5) 0.053(4) 0.160(8) -0.010(3) -0.044(5) -0.042(4)
    C20A 0.155(9) 0.044(5) 0.207(10) -0.045(6) -0.056(8) -0.004(7)
    C21A 0.141(9) 0.093(7) 0.218(12) -0.029(6) -0.094(9) -0.008(7)
    C19B 0.082(10) 0.069(8) 0.178(15) -0.004(6) -0.049(9) -0.054(9)
    C20B 0.152(17) 0.117(19) 0.32(3) -0.097(14) -0.059(16) 0.092(17)
    C21B 0.19(3) 0.073(12) 0.184(18) -0.042(14) 0.037(17) -0.033(11)
_geom_special_details
;
All e.s.d.'s (except the e.s.d. in the dihedral angle between two l.s. planes)
are estimated using the full covariance matrix. The cell e.s.d.'s are taken
into account individually in the estimation of e.s.d.'s in distances, angles
and torsion angles; correlations between e.s.d.'s in cell parameters are only
used when they are defined by crystal symmetry. An approximate (isotropic)
treatment of cell e.s.d.'s is used for estimating e.s.d.'s involving l.s.
planes.
;
loop_
    _geom_bond_atom_site_label_1
    _geom_bond_atom_site_label_2
    _geom_bond_site_symmetry_2
    _geom_bond_distance
    _geom_bond_publ_flag
    O1 C4 . 1.207(3) ?
    O2 C4 . 1.320(4) ?
    O2 C9 . 1.452(4) ?
    O3 C8 . 1.216(4) ?
    O4 C8 . 1.316(4) ?
    O4 C11 . 1.462(4) ?
    N1 C13 . 1.404(4) ?
    N1 C7 . 1.426(4) ?
    N1 C3 . 1.437(4) ?
    N2 C6 . 1.399(5) ?
    N2 C2 . 1.433(4) ?
    N2 C19A . 1.504(7) ?
    N2 C19B . 1.568(15) ?
    C1 C2 . 1.492(5) ?
    C1 H1A . 0.9600 ?
    C1 H1B . 0.9600 ?
    C1 H1C . 0.9600 ?
    C2 C3 . 1.350(4) ?
    C3 C4 . 1.453(4) ?
    C5 C6 . 1.498(5) ?
    C5 H5A . 0.9600 ?
    C5 H5B . 0.9600 ?
    C5 H5C . 0.9600 ?
    C6 C7 . 1.314(5) ?
    C7 C8 . 1.458(5) ?
    C9 C10 . 1.430(5) ?
    C9 H9A . 0.9700 ?
    C9 H9B . 0.9700 ?
    C10 H10A . 0.9600 ?
    C10 H10B . 0.9600 ?
    C10 H10C . 0.9600 ?
    C11 C12 . 1.420(5) ?
    C11 H11A . 0.9700 ?
    C11 H11B . 0.9700 ?
    C12 H12A . 0.9600 ?
    C12 H12B . 0.9600 ?
    C12 H12C . 0.9600 ?
    C13 C14 . 1.376(4) ?
    C13 C18 . 1.398(4) ?
    C14 C15 . 1.373(4) ?
    C14 H14 . 0.9300 ?
    C15 C16 . 1.380(5) ?
    C15 H15 . 0.9300 ?
    C16 C17 . 1.367(5) ?
    C16 H16 . 0.9300 ?
    C17 C18 . 1.368(5) ?
    C17 H17 . 0.9300 ?
    C18 H18 . 0.9300 ?
    O5 C20A . 1.329(12) ?
    O5 C19A . 1.448(8) ?
    O5 C19B . 1.488(13) ?
    O5 C20B . 1.59(2) ?
    C22 C19B . 1.357(12) ?
    C22 C19A . 1.433(8) ?
    C22 C21B . 1.530(17) ?
    C22 C21A . 1.541(10) ?
    C22 H22 . 0.9300 ?
    C20A C21A . 1.480(11) ?
    C20A H20A . 0.9700 ?
    C20A H20B . 0.9700 ?
    C21A H21A . 0.9700 ?
    C21A H21B . 0.9700 ?
    C20B C21B . 1.460(19) ?
    C20B H20C . 0.9700 ?
    C20B H20D . 0.9700 ?
    C21B H21C . 0.9700 ?
    C21B H21D . 0.9700 ?
loop_
    _geom_angle_atom_site_label_1
    _geom_angle_atom_site_label_2
    _geom_angle_atom_site_label_3
    _geom_angle_site_symmetry_1
    _geom_angle_site_symmetry_3
    _geom_angle
    _geom_angle_publ_flag
    C4 O2 C9 . . 118.7(3) ?
    C8 O4 C11 . . 117.1(3) ?
    C13 N1 C7 . . 118.2(2) ?
    C13 N1 C3 . . 118.2(3) ?
    C7 N1 C3 . . 111.3(3) ?
    C6 N2 C2 . . 118.2(3) ?
    C6 N2 C19A . . 110.6(6) ?
    C2 N2 C19A . . 131.2(6) ?
    C6 N2 C19B . . 148.5(9) ?
    C2 N2 C19B . . 93.3(8) ?
    C19A N2 C19B . . 37.9(5) ?
    C2 C1 H1A . . 109.5 ?
    C2 C1 H1B . . 109.5 ?
    H1A C1 H1B . . 109.5 ?
    C2 C1 H1C . . 109.5 ?
    H1A C1 H1C . . 109.5 ?
    H1B C1 H1C . . 109.5 ?
    C3 C2 N2 . . 114.5(3) ?
    C3 C2 C1 . . 125.7(4) ?
    N2 C2 C1 . . 119.4(4) ?
    C2 C3 N1 . . 116.4(3) ?
    C2 C3 C4 . . 125.7(3) ?
    N1 C3 C4 . . 117.7(3) ?
    O1 C4 O2 . . 121.2(3) ?
    O1 C4 C3 . . 125.7(3) ?
    O2 C4 C3 . . 113.1(3) ?
    C6 C5 H5A . . 109.5 ?
    C6 C5 H5B . . 109.5 ?
    H5A C5 H5B . . 109.5 ?
    C6 C5 H5C . . 109.5 ?
    H5A C5 H5C . . 109.5 ?
    H5B C5 H5C . . 109.5 ?
    C7 C6 N2 . . 115.8(4) ?
    C7 C6 C5 . . 128.6(5) ?
    N2 C6 C5 . . 115.3(4) ?
    C6 C7 N1 . . 117.6(4) ?
    C6 C7 C8 . . 123.3(4) ?
    N1 C7 C8 . . 118.9(3) ?
    O3 C8 O4 . . 122.4(4) ?
    O3 C8 C7 . . 125.8(4) ?
    O4 C8 C7 . . 111.8(3) ?
    C10 C9 O2 . . 110.0(3) ?
    C10 C9 H9A . . 109.7 ?
    O2 C9 H9A . . 109.7 ?
    C10 C9 H9B . . 109.7 ?
    O2 C9 H9B . . 109.7 ?
    H9A C9 H9B . . 108.2 ?
    C9 C10 H10A . . 109.5 ?
    C9 C10 H10B . . 109.5 ?
    H10A C10 H10B . . 109.5 ?
    C9 C10 H10C . . 109.5 ?
    H10A C10 H10C . . 109.5 ?
    H10B C10 H10C . . 109.5 ?
    C12 C11 O4 . . 110.0(4) ?
    C12 C11 H11A . . 109.7 ?
    O4 C11 H11A . . 109.7 ?
    C12 C11 H11B . . 109.7 ?
    O4 C11 H11B . . 109.7 ?
    H11A C11 H11B . . 108.2 ?
    C11 C12 H12A . . 109.5 ?
    C11 C12 H12B . . 109.5 ?
    H12A C12 H12B . . 109.5 ?
    C11 C12 H12C . . 109.5 ?
    H12A C12 H12C . . 109.5 ?
    H12B C12 H12C . . 109.5 ?
    C14 C13 C18 . . 118.0(3) ?
    C14 C13 N1 . . 121.6(3) ?
    C18 C13 N1 . . 120.4(3) ?
    C15 C14 C13 . . 121.1(3) ?
    C15 C14 H14 . . 119.5 ?
    C13 C14 H14 . . 119.5 ?
    C14 C15 C16 . . 120.7(4) ?
    C14 C15 H15 . . 119.7 ?
    C16 C15 H15 . . 119.7 ?
    C17 C16 C15 . . 118.4(4) ?
    C17 C16 H16 . . 120.8 ?
    C15 C16 H16 . . 120.8 ?
    C16 C17 C18 . . 121.6(3) ?
    C16 C17 H17 . . 119.2 ?
    C18 C17 H17 . . 119.2 ?
    C17 C18 C13 . . 120.2(3) ?
    C17 C18 H18 . . 119.9 ?
    C13 C18 H18 . . 119.9 ?
    C20A O5 C19A . . 102.0(6) ?
    C20A O5 C19B . . 104.9(6) ?
    C19A O5 C19B . . 39.8(6) ?
    C20A O5 C20B . . 19.4(15) ?
    C19A O5 C20B . . 113.8(11) ?
    C19B O5 C20B . . 103.7(12) ?
    C19B C22 C19A . . 41.9(7) ?
    C19B C22 C21B . . 89.5(15) ?
    C19A C22 C21B . . 102.7(12) ?
    C19B C22 C21A . . 105.4(7) ?
    C19A C22 C21A . . 99.8(6) ?
    C21B C22 C21A . . 27.0(11) ?
    C19B C22 H22 . . 111.8 ?
    C19A C22 H22 . . 130.1 ?
    C21B C22 H22 . . 121.4 ?
    C21A C22 H22 . . 130.1 ?
    C22 C19A O5 . . 106.0(6) ?
    C22 C19A N2 . . 114.1(6) ?
    O5 C19A N2 . . 108.2(5) ?
    O5 C20A C21A . . 112.4(8) ?
    O5 C20A H20A . . 109.1 ?
    C21A C20A H20A . . 109.1 ?
    O5 C20A H20B . . 109.1 ?
    C21A C20A H20B . . 109.1 ?
    H20A C20A H20B . . 107.9 ?
    C20A C21A C22 . . 101.2(7) ?
    C20A C21A H21A . . 111.5 ?
    C22 C21A H21A . . 111.5 ?
    C20A C21A H21B . . 111.5 ?
    C22 C21A H21B . . 111.5 ?
    H21A C21A H21B . . 109.4 ?
    C22 C19B O5 . . 107.9(10) ?
    C22 C19B N2 . . 114.6(12) ?
    O5 C19B N2 . . 103.0(11) ?
    C21B C20B O5 . . 92.0(15) ?
    C21B C20B H20C . . 113.3 ?
    O5 C20B H20C . . 113.3 ?
    C21B C20B H20D . . 113.3 ?
    O5 C20B H20D . . 113.3 ?
    H20C C20B H20D . . 110.6 ?
    C20B C21B C22 . . 118.7(18) ?
    C20B C21B H21C . . 107.6 ?
    C22 C21B H21C . . 107.6 ?
    C20B C21B H21D . . 107.6 ?
    C22 C21B H21D . . 107.6 ?
    H21C C21B H21D . . 107.1 ?
loop_
    _geom_torsion_atom_site_label_1
    _geom_torsion_atom_site_label_2
    _geom_torsion_atom_site_label_3
    _geom_torsion_atom_site_label_4
    _geom_torsion_site_symmetry_1
    _geom_torsion_site_symmetry_2
    _geom_torsion_site_symmetry_3
    _geom_torsion_site_symmetry_4
    _geom_torsion
    _geom_torsion_publ_flag
    C6 N2 C2 C3 . . . . 33.1(4) ?
    C19A N2 C2 C3 . . . . -147.6(4) ?
    C19B N2 C2 C3 . . . . -147.0(5) ?
    C6 N2 C2 C1 . . . . -139.4(3) ?
    C19A N2 C2 C1 . . . . 39.8(6) ?
    C19B N2 C2 C1 . . . . 40.5(5) ?
    N2 C2 C3 N1 . . . . 7.5(4) ?
    C1 C2 C3 N1 . . . . 179.5(3) ?
    N2 C2 C3 C4 . . . . -166.2(3) ?
    C1 C2 C3 C4 . . . . 5.8(5) ?
    C13 N1 C3 C2 . . . . 96.3(3) ?
    C7 N1 C3 C2 . . . . -45.5(4) ?
    C13 N1 C3 C4 . . . . -89.5(3) ?
    C7 N1 C3 C4 . . . . 128.7(3) ?
    C9 O2 C4 O1 . . . . 2.2(5) ?
    C9 O2 C4 C3 . . . . -178.4(3) ?
    C2 C3 C4 O1 . . . . -11.4(5) ?
    N1 C3 C4 O1 . . . . 175.0(3) ?
    C2 C3 C4 O2 . . . . 169.1(3) ?
    N1 C3 C4 O2 . . . . -4.5(4) ?
    C2 N2 C6 C7 . . . . -33.5(5) ?
    C19A N2 C6 C7 . . . . 147.1(4) ?
    C19B N2 C6 C7 . . . . 146.8(9) ?
    C2 N2 C6 C5 . . . . 140.0(3) ?
    C19A N2 C6 C5 . . . . -39.4(5) ?
    C19B N2 C6 C5 . . . . -39.7(10) ?
    N2 C6 C7 N1 . . . . -7.5(4) ?
    C5 C6 C7 N1 . . . . -180.0(3) ?
    N2 C6 C7 C8 . . . . 168.5(3) ?
    C5 C6 C7 C8 . . . . -3.9(6) ?
    C13 N1 C7 C6 . . . . -95.6(4) ?
    C3 N1 C7 C6 . . . . 46.2(4) ?
    C13 N1 C7 C8 . . . . 88.2(3) ?
    C3 N1 C7 C8 . . . . -130.0(3) ?
    C11 O4 C8 O3 . . . . -0.6(6) ?
    C11 O4 C8 C7 . . . . 178.3(3) ?
    C6 C7 C8 O3 . . . . 16.8(6) ?
    N1 C7 C8 O3 . . . . -167.2(3) ?
    C6 C7 C8 O4 . . . . -162.0(3) ?
    N1 C7 C8 O4 . . . . 14.0(4) ?
    C4 O2 C9 C10 . . . . 177.9(3) ?
    C8 O4 C11 C12 . . . . -174.4(4) ?
    C7 N1 C13 C14 . . . . 162.1(3) ?
    C3 N1 C13 C14 . . . . 23.0(4) ?
    C7 N1 C13 C18 . . . . -21.2(4) ?
    C3 N1 C13 C18 . . . . -160.4(3) ?
    C18 C13 C14 C15 . . . . 1.2(5) ?
    N1 C13 C14 C15 . . . . 177.9(3) ?
    C13 C14 C15 C16 . . . . -1.9(5) ?
    C14 C15 C16 C17 . . . . 2.1(6) ?
    C15 C16 C17 C18 . . . . -1.6(6) ?
    C16 C17 C18 C13 . . . . 0.9(5) ?
    C14 C13 C18 C17 . . . . -0.7(5) ?
    N1 C13 C18 C17 . . . . -177.4(3) ?
    C19B C22 C19A O5 . . . . 61.0(10) ?
    C21B C22 C19A O5 . . . . -13.7(15) ?
    C21A C22 C19A O5 . . . . -41.1(12) ?
    C19B C22 C19A N2 . . . . -58.0(10) ?
    C21B C22 C19A N2 . . . . -132.6(11) ?
    C21A C22 C19A N2 . . . . -160.1(7) ?
    C20A O5 C19A C22 . . . . 42.6(11) ?
    C19B O5 C19A C22 . . . . -56.4(9) ?
    C20B O5 C19A C22 . . . . 26.4(16) ?
    C20A O5 C19A N2 . . . . 165.4(7) ?
    C19B O5 C19A N2 . . . . 66.4(9) ?
    C20B O5 C19A N2 . . . . 149.2(13) ?
    C6 N2 C19A C22 . . . . -126.8(7) ?
    C2 N2 C19A C22 . . . . 53.9(9) ?
    C19B N2 C19A C22 . . . . 52.9(9) ?
    C6 N2 C19A O5 . . . . 115.4(6) ?
    C2 N2 C19A O5 . . . . -63.9(8) ?
    C19B N2 C19A O5 . . . . -64.9(10) ?
    C19A O5 C20A C21A . . . . -25.3(13) ?
    C19B O5 C20A C21A . . . . 15.6(16) ?
    C20B O5 C20A C21A . . . . 104(4) ?
    O5 C20A C21A C22 . . . . 0.7(14) ?
    C19B C22 C21A C20A . . . . -18.3(17) ?
    C19A C22 C21A C20A . . . . 24.3(13) ?
    C21B C22 C21A C20A . . . . -74(3) ?
    C19A C22 C19B O5 . . . . -59.3(12) ?
    C21B C22 C19B O5 . . . . 50.5(17) ?
    C21A C22 C19B O5 . . . . 28.3(19) ?
    C19A C22 C19B N2 . . . . 54.7(13) ?
    C21B C22 C19B N2 . . . . 164.5(13) ?
    C21A C22 C19B N2 . . . . 142.4(9) ?
    C20A O5 C19B C22 . . . . -28.3(19) ?
    C19A O5 C19B C22 . . . . 62.6(12) ?
    C20B O5 C19B C22 . . . . -48(2) ?
    C20A O5 C19B N2 . . . . -149.9(8) ?
    C19A O5 C19B N2 . . . . -58.9(12) ?
    C20B O5 C19B N2 . . . . -169.8(13) ?
    C6 N2 C19B C22 . . . . -57.1(17) ?
    C2 N2 C19B C22 . . . . 123.1(12) ?
    C19A N2 C19B C22 . . . . -57.7(13) ?
    C6 N2 C19B O5 . . . . 59.8(14) ?
    C2 N2 C19B O5 . . . . -120.0(10) ?
    C19A N2 C19B O5 . . . . 59.2(11) ?
    C20A O5 C20B C21B . . . . -81(4) ?
    C19A O5 C20B C21B . . . . -25(2) ?
    C19B O5 C20B C21B . . . . 16(2) ?
    O5 C20B C21B C22 . . . . 16(3) ?
    C19B C22 C21B C20B . . . . -43(3) ?
    C19A C22 C21B C20B . . . . -3(3) ?
    C21A C22 C21B C20B . . . . 84(3) ?
loop_
    _geom_hbond_atom_site_label_D
    _geom_hbond_atom_site_label_H
    _geom_hbond_atom_site_label_A
    _geom_hbond_site_symmetry_A
    _geom_hbond_distance_DH
    _geom_hbond_distance_HA
    _geom_hbond_distance_DA
    _geom_hbond_angle_DHA
    C12 H12C O5 1_545 0.96 2.67 3.618(5) 169
data_global
_journal_date_recd_electronic     2009-03-25
_journal_date_accepted     2009-04-13
_journal_name_full     'Acta Crystallographica, Section E'
_journal_year     2009
_journal_volume     65
_journal_issue      5
_journal_page_first     o1129
_journal_page_last     o1129
_journal_paper_category     QO
_journal_coeditor_code     HB2937
_publ_contact_author_name     'Hong Yan'
_publ_contact_author_address
;
College of Life Science and Bioengineering
Beijing University of Technology
Beijing 100124
People's Republic of China
;
_publ_contact_author_email     'hongyan@bjut.edu.cn'
_publ_contact_author_fax     '86-010-67391667'
_publ_contact_author_phone     '86-010-67396211'
_publ_section_title
;\
Diethyl
4-(4,5-dihydrofuran-2-yl)-3,5-dimethyl-1-phenyl-1,4-dihydropyrazine-2,6-\
dicarboxylate
;
loop_
    _publ_author_name
    _publ_author_footnote
    _publ_author_address
    'He, Jing-Yu' .
;
College of Life Science and Bioengineering
Beijing University of Technology
Beijing 100124
People's Republic of China
;
    'Tan, Zhi-Lin' .
;
College of Life Science and Bioengineering
Beijing University of Technology
Beijing 100124
People's Republic of China
;
    'Yan, Hong' .
;
College of Life Science and Bioengineering
Beijing University of Technology
Beijing 100124
People's Republic of China
;
