# Supplementary material for: Diethyl 4-(4,5-dihydro­furan-2-yl)-3,5-di­methyl-1-phenyl-1,4-dihydro­pyrazine-2,6-dicarboxyl­ate
Source: Acta Crystallogr Sect E Struct Rep Online. 2009 Apr 25;65(Pt 5):o1129. doi: 10.1107/S1600536809013749 (PMC2977802; doi:10.1107/S1600536809013749)
Supplement: Supplementary file 2 [file e-65-o1129-Isup2.hkl]

# 
# h,k,l, Fc-squared, Fo-squared, sigma(Fo-squared) and status flag 
# 
data_I
_shelx_title ' Y in P-1' 
_shelx_refln_list_code          4 
_shelx_F_calc_maximum      118.34 
_exptl_crystal_F_000       424.00 
_reflns_d_resolution_high  0.8401 
 
loop_ 
 _symmetry_equiv_pos_as_xyz 
 'x, y, z' 
 '-x, -y, -z' 
 
_cell_length_a    10.0695 
_cell_length_b    10.2424 
_cell_length_c    12.5195 
_cell_angle_alpha  72.371 
_cell_angle_beta   77.595 
_cell_angle_gamma  63.763 
 
_shelx_F_squared_multiplier     1.000 
 
loop_ 
 _refln_index_h 
 _refln_index_k 
 _refln_index_l 
 _refln_F_squared_calc 
 _refln_F_squared_meas 
 _refln_F_squared_sigma 
 _refln_observed_status 
   1   0   0      173.58      149.02      4.27 o 
   2   0   0     2652.50     2717.69     31.02 o 
   3   0   0       39.67       49.34      3.53 o 
   4   0   0      231.65      260.10      7.09 o 
   5   0   0        1.36        2.58      2.04 o 
   6   0   0       25.07       29.47      2.44 o 
   7   0   0       70.80       57.48      3.67 o 
   8   0   0        3.76        1.49      2.04 o 
   9   0   0       50.20       36.95      4.21 o 
  10   0   0        0.29       -0.14      2.99 o 
 -10   1   0        1.13        0.00      4.21 o 
  -9   1   0        0.17        0.41      3.12 o 
  -8   1   0       31.10       29.61      5.16 o 
  -7   1   0        0.31       -0.27      3.67 o 
  -6   1   0      197.07      183.20      6.26 o 
  -5   1   0       85.87       98.29      4.49 o 
  -4   1   0      192.80      193.59      5.99 o 
  -3   1   0      173.83      169.69      5.04 o 
  -2   1   0        8.23        5.84      0.81 o 
  -1   1   0        2.36        4.35      0.95 o 
   0   1   0        6.33        3.67      2.31 o 
   1   1   0     1864.55     1856.40     20.92 o 
   2   1   0        1.38        2.17      0.81 o 
   3   1   0     2321.89     2483.92     23.26 o 
   4   1   0       40.92       51.23      4.08 o 
   5   1   0      104.12      100.51      4.49 o 
   6   1   0       11.21       13.72      1.49 o 
   7   1   0        0.12        1.09      2.17 o 
   8   1   0       53.63       52.71      4.75 o 
   9   1   0       11.58       10.73      3.67 o 
  10   1   0        5.00        1.63      4.48 o 
  11   1   0        0.02        2.85      6.38 o 
  -9   2   0        2.33       -1.63      4.21 o 
  -8   2   0        0.67        2.31      2.44 o 
  -7   2   0        1.07        2.17      4.07 o 
  -6   2   0       21.20       18.74      2.72 o 
  -5   2   0      106.50      107.55      4.21 o 
  -4   2   0      212.37      229.80      3.68 o 
  -3   2   0      100.83      104.06      3.67 o 
  -2   2   0       65.31       63.64      3.26 o 
  -1   2   0     2058.63     2295.99     21.16 o 
   0   2   0     4212.49     4378.70     48.00 o 
   1   2   0      231.32      230.17      4.80 o 
   2   2   0        1.99        2.99      1.63 o 
   3   2   0        9.91        6.79      1.22 o 
   4   2   0       22.17       25.81      3.12 o 
   5   2   0       60.33       67.14      4.35 o 
   6   2   0      118.57      125.94      3.54 o 
   7   2   0        3.01        2.85      2.31 o 
   8   2   0        3.19        2.04      4.62 o 
   9   2   0       45.44       57.87      2.99 o 
  10   2   0        0.04        0.81      3.80 o 
  11   2   0        0.19        5.43      5.70 o 
  -9   3   0        1.75        4.21      5.57 o 
  -8   3   0       28.68       18.74      5.70 o 
  -7   3   0       14.15       20.78      4.35 o 
  -6   3   0        4.06        5.43      3.12 o 
  -5   3   0       23.49       20.78      3.26 o 
  -4   3   0       17.61       16.70      2.85 o 
  -3   3   0       86.07       88.24      3.94 o 
  -2   3   0      110.74      139.18      5.71 o 
  -1   3   0      740.60      657.90      9.80 o 
   0   3   0       49.31       47.17      2.04 o 
   1   3   0     2293.63     2197.37     15.01 o 
   2   3   0     1306.79     1228.76     15.18 o 
   3   3   0        1.89        1.22      1.09 o 
   4   3   0      407.53      396.27      7.53 o 
   5   3   0        0.23        0.81      2.44 o 
   6   3   0       85.39       83.60      4.08 o 
   7   3   0      139.43      139.68      6.53 o 
   8   3   0        5.50        6.11      5.02 o 
   9   3   0       11.40       10.86      3.26 o 
  10   3   0        0.45       -0.41      2.31 o 
  11   3   0        0.19        2.31      5.57 o 
  -8   4   0        8.45        7.20      3.80 o 
  -7   4   0        3.33        5.30      5.30 o 
  -6   4   0        3.88        5.97      3.39 o 
  -5   4   0       15.05       13.04      3.94 o 
  -4   4   0       76.73       81.68      4.76 o 
  -3   4   0        3.59        4.75      3.94 o 
  -2   4   0      593.09      645.84     17.40 o 
  -1   4   0        6.22        7.88      1.49 o 
   0   4   0     2522.02     2587.40     60.76 o 
   1   4   0      104.93      117.02      3.54 o 
   2   4   0       69.69       68.26      1.90 o 
   3   4   0       48.90       51.51      2.31 o 
   4   4   0        2.96        0.41      1.36 o 
   5   4   0        0.15        1.22      0.95 o 
   6   4   0        6.34        9.37      2.85 o 
   7   4   0        0.00       -0.41      2.04 o 
   8   4   0        7.58       10.59      4.07 o 
   9   4   0       44.60       51.07      4.35 o 
  10   4   0        2.03        2.04      3.80 o 
  11   4   0        0.43        3.26      5.16 o 
  -7   5   0        0.00       -0.27      4.75 o 
  -6   5   0        3.26        5.43      2.72 o 
  -5   5   0        7.76        9.23      4.62 o 
  -4   5   0        3.63        9.78      3.53 o 
  -3   5   0        3.67        6.11      2.85 o 
  -2   5   0        1.39        4.62      3.94 o 
  -1   5   0      128.26      133.85      6.80 o 
   0   5   0      761.17      795.64     17.45 o 
   1   5   0      497.34      478.20      5.61 o 
   2   5   0       25.60       33.55      1.63 o 
   3   5   0      214.60      205.76      8.86 o 
   4   5   0      142.61      153.36      6.80 o 
   5   5   0      167.89      171.09      7.21 o 
   6   5   0        3.76        5.70      1.09 o 
   7   5   0       13.88       11.14      3.94 o 
   8   5   0        5.26        9.37      3.26 o 
   9   5   0       52.08       52.71      9.92 o 
  10   5   0        1.59       -0.27      3.12 o 
  11   5   0        0.00        2.04      5.97 o 
  -6   6   0        2.74       -1.09      5.30 o 
  -5   6   0        0.28       -0.95      4.21 o 
  -4   6   0       12.83       12.49      2.72 o 
  -3   6   0       21.83       23.09      2.58 o 
  -2   6   0       18.74       15.07      2.72 o 
  -1   6   0        5.31        8.69      3.67 o 
   0   6   0       51.07       43.34      2.85 o 
   1   6   0       61.85       54.49      2.31 o 
   2   6   0        8.76        3.39      2.99 o 
   3   6   0        0.00        4.48      2.58 o 
   4   6   0       69.67       80.73      3.40 o 
   5   6   0       31.75       27.85      4.35 o 
   6   6   0        8.51        6.79      2.99 o 
   7   6   0        9.66        8.55      2.44 o 
   8   6   0        0.14        0.14      1.77 o 
   9   6   0        7.56        6.93      3.80 o 
  10   6   0        3.07        4.07      3.26 o 
  11   6   0        2.10        0.54      2.58 o 
  -5   7   0        3.41       -0.14      5.43 o 
  -4   7   0        1.07        1.09      2.72 o 
  -3   7   0        0.06       -0.81      4.34 o 
  -2   7   0       12.53       15.62      6.11 o 
  -1   7   0      148.83      173.66      5.44 o 
   0   7   0       16.63       10.05      4.62 o 
   1   7   0        1.72        4.62      7.60 o 
   2   7   0        0.38        2.17      2.17 o 
   3   7   0        0.17        2.31      2.72 o 
   4   7   0        0.96        0.27      6.79 o 
   5   7   0       93.04       83.32     11.15 o 
   6   7   0      104.71       93.66     13.05 o 
   7   7   0       68.64       59.38      7.20 o 
   8   7   0       22.93       14.40      2.99 o 
   9   7   0        0.02       -1.63      2.72 o 
  10   7   0        2.66        2.58      4.34 o 
  11   7   0        0.11       -0.54      2.85 o 
  -4   8   0        0.08       -1.49      3.39 o 
  -3   8   0        0.62        0.27      3.12 o 
  -2   8   0        0.30        1.09      6.25 o 
  -1   8   0      109.21       82.91     25.14 o 
   0   8   0       94.02       98.40      8.29 o 
   1   8   0       66.68       74.86      5.71 o 
   2   8   0       14.26       16.84      5.30 o 
   3   8   0       11.93       11.14      4.62 o 
   4   8   0       12.66       11.41      2.85 o 
   5   8   0       36.62       34.23      4.48 o 
   6   8   0        0.64        1.09      4.34 o 
   7   8   0        8.62        8.55      3.53 o 
   8   8   0        2.37        4.07      2.58 o 
   9   8   0        0.47       -0.14      2.17 o 
  10   8   0        2.66        0.54      3.12 o 
  11   8   0        0.01        1.77      4.34 o 
  -3   9   0        1.71       -0.95      5.02 o 
  -2   9   0        0.83       -3.67      4.62 o 
  -1   9   0        2.62        1.49      4.89 o 
   0   9   0        2.62        6.52      4.89 o 
   1   9   0       11.36        4.48      6.11 o 
   2   9   0        0.22       -0.68      3.26 o 
   3   9   0        0.99        1.77      7.88 o 
   4   9   0       36.52       49.03      3.53 o 
   5   9   0       26.08       22.68      4.75 o 
   6   9   0        0.53        0.81      3.53 o 
   7   9   0       19.23       16.43      5.70 o 
   8   9   0        7.40        5.30      5.16 o 
   9   9   0        0.96        1.90      3.80 o 
  10   9   0        0.59        0.14      3.12 o 
  -1  10   0        0.00       -0.68      7.06 o 
   0  10   0        4.37        2.72      5.70 o 
   1  10   0        8.73        6.11      4.75 o 
   2  10   0        2.74        6.79      5.02 o 
   3  10   0       14.41       13.44      4.21 o 
   4  10   0        0.44        7.87      7.47 o 
   5  10   0        0.53        0.81      4.62 o 
   6  10   0        5.53        3.26      5.02 o 
   7  10   0        1.29        1.90      6.52 o 
   2  11   0        1.85        2.85      6.38 o 
   3  11   0        0.37        0.95      6.92 o 
   4  11   0        0.00        0.81      6.38 o 
   5  11   0        0.44        0.14      3.94 o 
   6  11   0        0.10        0.14      4.75 o 
   7  11   0        0.19       -2.72      3.26 o 
  -6 -11   1        0.00       -1.09      6.25 o 
  -5 -11   1        0.05       -5.84      6.38 o 
  -4 -11   1        0.15       -0.95      3.53 o 
  -3 -11   1        0.03       -6.65      8.42 o 
  -2 -11   1        0.03        0.41      5.43 o 
  -7 -10   1        0.01       -0.14      4.07 o 
  -6 -10   1        0.04        4.89      4.34 o 
  -5 -10   1        3.09        0.68      5.70 o 
  -4 -10   1        7.22        4.62      5.97 o 
  -3 -10   1        0.34       -1.22      4.34 o 
  -2 -10   1        7.21        1.22      8.42 o 
  -1 -10   1        0.02       -2.17      4.07 o 
   0 -10   1        0.02        1.49      7.20 o 
 -10  -9   1        0.02       -0.41      3.80 o 
  -9  -9   1        0.01       -1.77      3.67 o 
  -8  -9   1        1.44        1.90      2.31 o 
  -7  -9   1        0.70        5.43      3.67 o 
  -6  -9   1        0.13        0.68      5.02 o 
  -5  -9   1        1.83        0.95      5.43 o 
  -4  -9   1       14.86       13.99      5.02 o 
  -3  -9   1       29.25       19.69      4.07 o 
  -2  -9   1       12.74       16.97      4.75 o 
  -1  -9   1        2.93        3.39      6.11 o 
   0  -9   1        8.74        7.74      8.28 o 
   1  -9   1        1.11       -3.26      4.21 o 
   2  -9   1        0.02        3.12      6.11 o 
 -10  -8   1        1.40       -0.41      2.31 o 
  -9  -8   1        0.36        1.36      2.44 o 
  -8  -8   1        1.93        2.04      7.20 o 
  -7  -8   1        9.22        7.06      3.53 o 
  -6  -8   1       32.94       41.29      8.56 o 
  -5  -8   1       15.50       22.95      3.53 o 
  -4  -8   1      118.48      127.93      7.07 o 
  -3  -8   1       29.65       32.05      4.21 o 
  -2  -8   1      101.44      104.93      7.48 o 
  -1  -8   1       35.62       41.43      6.25 o 
   0  -8   1       44.66       45.37      4.35 o 
   1  -8   1        2.42        1.63      4.34 o 
   2  -8   1       11.02        2.72      3.80 o 
   3  -8   1        0.23       -2.99      7.74 o 
   4  -8   1        0.49        2.72      5.70 o 
 -11  -7   1        1.35        1.63     10.18 o 
 -10  -7   1        0.03        0.81      4.48 o 
  -9  -7   1        5.46        4.21      5.57 o 
  -8  -7   1       11.14        5.84      3.39 o 
  -7  -7   1       13.33       10.46      3.53 o 
  -6  -7   1        6.55        6.25      2.58 o 
  -5  -7   1       10.97       16.97      4.89 o 
  -4  -7   1       61.88       75.82      5.30 o 
  -3  -7   1        4.69        5.43      2.31 o 
  -2  -7   1       47.35       35.05      6.52 o 
  -1  -7   1      132.84      138.43      5.30 o 
   0  -7   1       33.99       31.51      4.75 o 
   1  -7   1       13.36       16.57      3.53 o 
   2  -7   1       16.69       16.02      3.12 o 
   3  -7   1        0.06        1.90      3.39 o 
   4  -7   1        0.59        1.90      3.67 o 
   5  -7   1        0.05       -0.27      4.75 o 
 -11  -6   1        0.44        0.41      4.89 o 
 -10  -6   1        1.34        0.81      2.31 o 
  -9  -6   1        2.71        6.38      3.94 o 
  -8  -6   1        0.12       -0.95      2.31 o 
  -7  -6   1        9.58       11.13      2.58 o 
  -6  -6   1        9.28        9.78      2.58 o 
  -5  -6   1      275.34      277.94      4.90 o 
  -4  -6   1       13.88       14.80      3.12 o 
  -3  -6   1       12.43       11.95      2.04 o 
  -2  -6   1        0.36       -0.14      2.44 o 
  -1  -6   1      101.66      100.75      3.94 o 
   0  -6   1       64.83       64.68      4.08 o 
   1  -6   1       16.67       14.94      2.85 o 
   2  -6   1       32.59       32.33      5.16 o 
   3  -6   1        4.42        6.11      3.12 o 
   4  -6   1       41.83       47.00      4.35 o 
   5  -6   1        4.21        8.83     10.18 o 
   6  -6   1        0.76        1.90      9.23 o 
 -11  -5   1        0.03       -2.58      5.97 o 
 -10  -5   1        1.21        2.58      2.72 o 
  -9  -5   1        8.25        8.01      4.07 o 
  -8  -5   1        3.81        6.65      2.58 o 
  -7  -5   1        7.82        5.84      3.39 o 
  -6  -5   1        0.63        1.09      1.63 o 
  -5  -5   1       42.01       43.34      1.49 o 
  -4  -5   1      139.67      127.08      5.17 o 
  -3  -5   1       48.91       54.08      2.72 o 
  -2  -5   1        3.74        2.44      1.63 o 
  -1  -5   1     1060.81     1143.45     15.60 o 
   0  -5   1       22.76       22.00      1.77 o 
   1  -5   1        5.38        5.70      2.72 o 
   2  -5   1        0.03        0.14      2.44 o 
   3  -5   1        1.03        1.49      2.99 o 
   4  -5   1       16.12       15.35      5.02 o 
   5  -5   1        0.04        0.14      2.99 o 
   6  -5   1       14.14       12.22      3.12 o 
   7  -5   1        2.29        0.27      5.70 o 
 -11  -4   1        0.04       -0.68      5.02 o 
 -10  -4   1        1.05        2.17      8.83 o 
  -9  -4   1       15.89       15.48      7.88 o 
  -8  -4   1       38.42       28.39      8.83 o 
  -7  -4   1        7.28        6.93      4.62 o 
  -6  -4   1      133.11      106.50      5.17 o 
  -5  -4   1       42.55       39.94      2.85 o 
  -4  -4   1      565.70      630.93     10.55 o 
  -3  -4   1      165.67      178.69      6.13 o 
  -2  -4   1       97.44      104.88      4.35 o 
  -1  -4   1       60.05       67.97      3.94 o 
   0  -4   1      275.42      269.24      6.82 o 
   1  -4   1       64.79       71.49      3.53 o 
   2  -4   1      134.39      131.28      3.81 o 
   3  -4   1       21.50       24.31      1.77 o 
   4  -4   1       45.29       41.03      3.94 o 
   5  -4   1       71.94       75.28      3.67 o 
   6  -4   1       16.51       17.52      3.26 o 
   7  -4   1        2.41       -0.68      4.48 o 
   8  -4   1       14.17       14.26      5.97 o 
 -11  -3   1        0.10        0.54      4.21 o 
 -10  -3   1        1.28        2.17      4.48 o 
  -9  -3   1        0.87        6.65      5.97 o 
  -8  -3   1        4.94       14.12      3.94 o 
  -7  -3   1        0.02        0.14      2.58 o 
  -6  -3   1       24.70       24.86      2.04 o 
  -5  -3   1        4.01        5.02      1.22 o 
  -4  -3   1      250.71      242.00      6.68 o 
  -3  -3   1      184.48      172.17      6.82 o 
  -2  -3   1      104.76      113.25      2.04 o 
  -1  -3   1      379.88      326.93      3.15 o 
   0  -3   1       18.12       29.48      3.67 o 
   1  -3   1       26.58       22.69      2.17 o 
   2  -3   1       29.28       30.02      1.49 o 
   3  -3   1       95.15      101.16      1.77 o 
   4  -3   1      155.88      154.97      4.35 o 
   5  -3   1       10.30       12.76      5.02 o 
   6  -3   1       22.12       26.21      3.94 o 
   7  -3   1       35.71       35.04      5.70 o 
   8  -3   1        3.29        1.77      2.58 o 
   9  -3   1        2.86        4.34      4.34 o 
 -11  -2   1        0.01       -0.41      5.70 o 
 -10  -2   1        8.13        7.60      2.99 o 
  -9  -2   1        1.62        4.07      3.67 o 
  -8  -2   1        0.06        2.04      4.48 o 
  -7  -2   1        5.11        7.47      3.80 o 
  -6  -2   1      136.21      119.03      4.08 o 
  -5  -2   1      242.02      239.65      2.86 o 
  -4  -2   1      258.91      273.64      6.96 o 
  -3  -2   1        0.19        0.14      1.09 o 
  -2  -2   1      383.51      367.89      3.57 o 
  -1  -2   1     2725.51     2537.09     28.32 o 
   0  -2   1     3621.17     3433.43     36.04 o 
   1  -2   1     1033.23      826.36     12.57 o 
   2  -2   1      165.77      204.14      6.41 o 
   3  -2   1      502.15      505.15      9.32 o 
   5  -2   1       13.88        9.51      2.99 o 
   6  -2   1        9.45       13.85      3.39 o 
   7  -2   1        7.13        7.60      3.94 o 
   8  -2   1       42.21       41.43      6.25 o 
   9  -2   1        7.85        4.75      5.30 o 
 -10  -1   1        1.87        7.20      5.57 o 
  -9  -1   1        5.63        8.28      2.99 o 
  -8  -1   1        0.26       -1.49      4.48 o 
  -7  -1   1       25.26       21.73      4.75 o 
  -6  -1   1        0.00        0.00      2.17 o 
  -5  -1   1      170.28      174.68      4.77 o 
  -4  -1   1      146.77      114.80      3.00 o 
  -3  -1   1      141.88      133.01      2.45 o 
  -2  -1   1     5067.43     5279.92     53.36 o 
  -1  -1   1      248.41      296.46      2.75 o 
   0  -1   1     1179.84     1172.89     15.89 o 
   1  -1   1      366.15      345.31      6.48 o 
   2  -1   1      498.52      436.43      5.23 o 
   3  -1   1        8.06        7.88      1.36 o 
   4  -1   1       18.08       18.47      1.63 o 
   5  -1   1        4.97        8.55      2.04 o 
   6  -1   1        0.03        0.68      1.63 o 
   7  -1   1        7.45       10.05      3.39 o 
   8  -1   1        5.53        2.99      4.89 o 
   9  -1   1        3.73       -0.14      5.43 o 
  10  -1   1        2.68        1.49      3.80 o 
 -10   0   1        2.53        0.27      5.97 o 
  -9   0   1       11.16        4.62      4.89 o 
  -8   0   1       89.28       79.36     11.82 o 
  -7   0   1      122.30      113.94      5.03 o 
  -6   0   1       10.40       13.72      2.99 o 
  -5   0   1       22.79       25.13      1.36 o 
  -4   0   1      527.89      500.94      9.87 o 
  -3   0   1     1703.20     1525.69     91.90 o 
  -2   0   1    12192.67    12650.82     94.51 o 
  -1   0   1     4742.41     5026.47     54.49 o 
   1   0   1     5190.27     5416.28     53.60 o 
   2   0   1     1815.86     1757.12     22.87 o 
   3   0   1     1336.99     1334.73     16.15 o 
   4   0   1      458.07      521.12      6.44 o 
   5   0   1      315.21      313.84      7.23 o 
   6   0   1        3.90        1.63      2.04 o 
   7   0   1        0.34        0.41      1.90 o 
   8   0   1      168.73      146.62      4.62 o 
   9   0   1        3.87        0.54      2.58 o 
  10   0   1        0.11        0.14      3.26 o 
 -10   1   1        0.05       -0.27     13.03 o 
  -9   1   1        1.88        3.67      2.58 o 
  -8   1   1       23.42       20.91      5.30 o 
  -7   1   1        0.11        0.27      1.77 o 
  -6   1   1        0.00        0.81      2.31 o 
  -5   1   1       22.63       23.90      2.72 o 
  -4   1   1       25.99       27.98      2.31 o 
  -3   1   1       10.16        7.74      2.31 o 
  -2   1   1        3.41        3.39      1.22 o 
  -1   1   1     1739.52     1637.15     18.94 o 
   0   1   1     2186.45     1991.79     22.35 o 
   1   1   1     4774.26     5048.09     53.88 o 
   2   1   1     2385.44     2261.15     18.33 o 
   3   1   1     1109.97     1110.20     14.71 o 
   4   1   1      191.52      200.54      2.32 o 
   5   1   1      460.16      387.52      8.21 o 
   6   1   1        2.45        1.63      2.04 o 
   7   1   1        8.91        5.84      1.63 o 
   8   1   1        1.22        4.34      2.58 o 
   9   1   1      143.08      126.04      7.48 o 
  10   1   1        5.08        1.77      4.62 o 
  11   1   1        0.45       -1.36      3.26 o 
  -9   2   1        0.02        0.95      3.80 o 
  -8   2   1        1.69        1.36      2.99 o 
  -7   2   1       17.11       11.68      3.26 o 
  -6   2   1        0.27        1.77      2.31 o 
  -5   2   1       55.78       58.15      3.13 o 
  -4   2   1        2.48        2.44      1.36 o 
  -3   2   1      139.09      144.84      3.68 o 
  -2   2   1      262.57      244.92      6.69 o 
  -1   2   1      140.71      142.62      5.45 o 
   0   2   1      654.34      684.33      8.63 o 
   1   2   1     1157.34     1106.97     15.53 o 
   2   2   1      758.54      681.65     11.03 o 
   3   2   1      106.24       77.49      1.36 o 
   4   2   1      163.06      129.72      3.95 o 
   5   2   1      497.13      499.63      8.77 o 
   6   2   1      197.02      234.07      6.81 o 
   7   2   1       30.97       32.46      3.80 o 
   8   2   1       72.83       78.41      5.30 o 
   9   2   1        0.56        6.92      3.12 o 
  10   2   1        2.90        2.04      4.75 o 
  11   2   1        0.01        0.27      5.02 o 
  -9   3   1        0.39        1.09      4.48 o 
  -8   3   1        0.87        0.54      3.94 o 
  -7   3   1        0.29        0.14      2.17 o 
  -6   3   1       10.82       11.54      2.72 o 
  -5   3   1        1.09       -0.54      3.39 o 
  -4   3   1      102.88      120.19      2.18 o 
  -3   3   1        4.67        5.16      2.31 o 
  -2   3   1      182.77      193.32      4.63 o 
  -1   3   1     2314.72     2357.96     27.10 o 
   0   3   1     1799.77     1685.88     19.05 o 
   1   3   1     1058.88     1021.90     14.41 o 
   2   3   1       29.01       28.26      1.49 o 
   3   3   1      173.17      155.59      2.86 o 
   4   3   1       34.33       38.45      2.72 o 
   5   3   1      572.04      496.09     24.13 o 
   6   3   1       90.57       96.12      5.30 o 
   7   3   1       33.23       35.45      3.94 o 
   8   3   1      136.92      130.27      6.12 o 
   9   3   1       49.80       45.64      5.43 o 
  10   3   1        0.29        0.27      2.72 o 
  11   3   1        0.33        0.00      4.62 o 
  -8   4   1        4.29        4.34      2.58 o 
  -7   4   1        4.04        1.49      3.39 o 
  -6   4   1        4.30       -0.68      4.89 o 
  -5   4   1       19.22       25.12      4.21 o 
  -4   4   1       72.57       77.05      4.48 o 
  -3   4   1       94.16       82.79      4.08 o 
  -2   4   1       38.55       37.63      1.63 o 
  -1   4   1      440.02      496.29      7.12 o 
   0   4   1      676.97      668.91      6.19 o 
   1   4   1     2048.90     2011.74     23.95 o 
   2   4   1       18.19       14.94      1.09 o 
   3   4   1      589.18      566.10      8.93 o 
   4   4   1      164.66      150.08      5.58 o 
   5   4   1        1.97        1.22      1.22 o 
   6   4   1       47.59       50.00      6.66 o 
   7   4   1       18.97       19.42      3.26 o 
   8   4   1        3.20        5.57      2.31 o 
   9   4   1       15.85       17.25      4.21 o 
  10   4   1        1.02        0.95      2.44 o 
  11   4   1        0.13       -0.54      2.31 o 
  -7   5   1        0.00        0.41      2.99 o 
  -6   5   1        2.51        2.58      2.72 o 
  -5   5   1        3.61        8.69      5.70 o 
  -4   5   1       10.72       12.76      3.53 o 
  -3   5   1       59.07       60.73      3.67 o 
  -2   5   1       14.29       12.49      3.53 o 
  -1   5   1      351.25      346.64      7.64 o 
   0   5   1      140.72      128.33      5.58 o 
   1   5   1      833.23      901.76     12.53 o 
   2   5   1       11.83       11.00      3.12 o 
   3   5   1      139.85      155.30      3.13 o 
   4   5   1       93.04       74.79      4.90 o 
   5   5   1       34.13       38.58      4.62 o 
   6   5   1        5.89        4.21      1.49 o 
   7   5   1       44.06       52.44      5.16 o 
   8   5   1       70.54       61.01      5.44 o 
   9   5   1       24.08       23.36      5.70 o 
  10   5   1       11.47        9.23      5.43 o 
  11   5   1        6.29        7.88      4.48 o 
  -6   6   1        0.62       -1.09      5.97 o 
  -5   6   1        5.73        4.35      4.35 o 
  -4   6   1       10.94       13.31      2.85 o 
  -3   6   1       20.53       19.83      3.67 o 
  -2   6   1       24.46       27.03      3.53 o 
  -1   6   1       10.59        9.23      2.44 o 
   0   6   1      131.74      130.17      5.17 o 
   1   6   1      342.84      423.65     11.87 o 
   2   6   1       23.53       28.79      5.98 o 
   3   6   1      113.66      126.35      4.62 o 
   4   6   1        6.13        6.93      1.22 o 
   5   6   1       41.53       39.13      4.75 o 
   6   6   1       72.81       73.66      5.57 o 
   7   6   1        4.64        5.30      1.49 o 
   8   6   1        3.17        4.07      2.85 o 
   9   6   1       35.03       43.46      9.37 o 
  10   6   1        3.67        1.49      1.77 o 
  11   6   1        0.18        0.81      3.39 o 
  -5   7   1        3.10        2.04     11.13 o 
  -4   7   1       11.51        9.37      4.89 o 
  -3   7   1       21.65       19.01      6.38 o 
  -2   7   1       57.84       50.95     10.87 o 
  -1   7   1       28.80       25.67      3.53 o 
   0   7   1       28.58       28.11      3.12 o 
   1   7   1       12.76       21.59      8.56 o 
   2   7   1       10.00       13.72      7.06 o 
   3   7   1       41.27       44.69      2.99 o 
   4   7   1       24.26       24.31      2.44 o 
   5   7   1       57.88       40.22     10.60 o 
   6   7   1        1.08        1.36      1.90 o 
   7   7   1       13.81       11.14      7.20 o 
   8   7   1       37.50       24.58     10.05 o 
   9   7   1        5.46        5.30      4.35 o 
  10   7   1        7.27        6.65      2.99 o 
  11   7   1        0.53        0.54      3.53 o 
  -4   8   1        0.91       -0.14      3.67 o 
  -3   8   1        4.16        4.89      3.39 o 
  -2   8   1        1.47        3.53      3.53 o 
  -1   8   1        3.07        0.68      2.72 o 
   0   8   1       99.29       95.96      4.08 o 
   1   8   1       19.97       16.16      2.72 o 
   2   8   1        0.81        3.12      3.53 o 
   3   8   1        2.35        0.41      4.34 o 
   4   8   1        9.70        7.06      2.72 o 
   5   8   1        5.20        0.68      3.53 o 
   6   8   1       21.53       21.59      4.48 o 
   7   8   1       15.26       13.58      4.62 o 
   8   8   1       32.39       39.39      4.62 o 
   9   8   1        5.21        6.65      3.39 o 
  10   8   1       10.50        7.47      4.62 o 
  11   8   1        2.45        3.26      3.12 o 
  -3   9   1        0.28        1.49      8.01 o 
  -2   9   1        1.36        3.67      7.60 o 
  -1   9   1        0.10       -3.67      6.79 o 
   0   9   1       24.74       13.72      6.65 o 
   1   9   1        1.23        1.77      2.99 o 
   2   9   1        0.13        1.49      4.75 o 
   3   9   1        1.04       -0.68      5.43 o 
   4   9   1       34.53       32.73      3.80 o 
   5   9   1       21.46       27.98      3.26 o 
   6   9   1       21.53       10.46      6.65 o 
   7   9   1        2.89        2.44      6.52 o 
   8   9   1       15.68       16.30      7.47 o 
   9   9   1        8.92        8.28      3.26 o 
  10   9   1        0.55       -0.95      5.84 o 
  -1  10   1        0.90        0.68      4.75 o 
   0  10   1        2.43        4.89      4.07 o 
   1  10   1        0.38        1.77      5.43 o 
   2  10   1        8.82       10.46      3.26 o 
   3  10   1        6.08        9.64      6.11 o 
   4  10   1       22.05       35.17      6.25 o 
   5  10   1        0.70        4.62      4.48 o 
   6  10   1        3.39        0.14      2.72 o 
   7  10   1        0.37        0.41      4.48 o 
   8  10   1        5.67       10.59      5.70 o 
   9  10   1        1.01        3.12      5.43 o 
   1  11   1        2.98        5.16      4.89 o 
   2  11   1        1.88       -1.36      3.67 o 
   3  11   1        0.47        1.63      5.02 o 
   4  11   1        0.44        3.80      4.34 o 
   5  11   1        0.53       -1.77      3.39 o 
   6  11   1        0.00        0.14      4.75 o 
   7  11   1        0.03       -0.14      3.80 o 
   8  11   1        0.09       -0.14      6.52 o 
  -4 -11   2        0.02        1.22      8.01 o 
  -8 -10   2        0.36       -1.22      5.16 o 
  -7 -10   2        0.87        0.41      3.26 o 
  -6 -10   2        0.59        0.54      2.85 o 
  -5 -10   2        0.45        1.63      2.99 o 
  -4 -10   2        1.04        4.75      7.47 o 
  -3 -10   2        5.50        4.35      9.64 o 
  -2 -10   2        0.59       -1.49      4.21 o 
  -1 -10   2        1.18       -0.81      4.75 o 
   0 -10   2        0.04        1.63      7.87 o 
  -9  -9   2        0.26       -0.54      2.17 o 
  -8  -9   2        0.76       -1.49      4.48 o 
  -7  -9   2        1.88        0.81      3.53 o 
  -6  -9   2        3.71        1.90      3.94 o 
  -5  -9   2        1.75        3.26      3.12 o 
  -4  -9   2        2.66        2.72      4.75 o 
  -3  -9   2        2.85        5.43      6.65 o 
  -2  -9   2        0.00        2.31      5.43 o 
  -1  -9   2        0.12       -3.67      6.65 o 
   0  -9   2        0.79       -2.58      3.39 o 
   1  -9   2        0.21        2.44      5.70 o 
   2  -9   2        1.04        2.04      5.43 o 
 -10  -8   2        0.40        1.63      5.02 o 
  -9  -8   2        3.45        1.77      6.79 o 
  -8  -8   2        3.15       -0.27      4.34 o 
  -7  -8   2        0.60       -2.58      4.21 o 
  -6  -8   2        0.20        1.90      2.44 o 
  -5  -8   2       44.52       37.08      9.10 o 
  -4  -8   2       41.00       37.76      5.30 o 
  -3  -8   2       23.78       26.62      4.89 o 
  -2  -8   2      103.99      100.17      4.62 o 
  -1  -8   2        5.52        3.53      5.16 o 
   0  -8   2        0.01       -4.89     10.59 o 
   1  -8   2       13.08        9.91      3.80 o 
   2  -8   2        3.28        4.07      3.53 o 
   3  -8   2        2.93       -2.85      4.21 o 
   4  -8   2        4.70        7.88      6.52 o 
 -10  -7   2        1.27        0.68      3.94 o 
  -9  -7   2        3.79        2.44      1.90 o 
  -8  -7   2        0.01        1.77      2.85 o 
  -7  -7   2       11.65        7.33      4.48 o 
  -6  -7   2       14.35       13.04      5.84 o 
  -5  -7   2      101.78      106.57      5.71 o 
  -4  -7   2        5.49        4.35      5.84 o 
  -3  -7   2        1.18       -4.34      4.34 o 
  -2  -7   2        0.73        1.49      3.53 o 
  -1  -7   2        0.28        3.12      2.44 o 
   0  -7   2        0.78       -1.90      5.84 o 
   1  -7   2        1.09        7.60      4.89 o 
   2  -7   2       45.36       50.53      4.75 o 
   3  -7   2       42.54       28.80      9.51 o 
   4  -7   2       10.45        8.42      4.89 o 
   5  -7   2        0.22       -1.36      4.62 o 
 -11  -6   2        0.66        5.84      5.43 o 
 -10  -6   2        2.35        3.12      4.34 o 
  -9  -6   2        0.03        0.27      3.12 o 
  -8  -6   2        0.09       -1.22      2.44 o 
  -7  -6   2       22.43       19.01      5.16 o 
  -6  -6   2       13.92       14.26      4.35 o 
  -5  -6   2       29.36       36.40      3.12 o 
  -4  -6   2      107.21      111.49      9.11 o 
  -3  -6   2       75.36       72.71      4.08 o 
  -2  -6   2        2.49        4.21      1.77 o 
  -1  -6   2       19.08       18.88      3.94 o 
   0  -6   2       27.29       31.78      3.12 o 
   1  -6   2        3.93       -0.14      5.97 o 
   2  -6   2        1.03       -0.54     10.59 o 
   3  -6   2        0.04        1.36      9.37 o 
   4  -6   2       22.68       22.41      8.42 o 
   5  -6   2        2.51        5.16      5.84 o 
   6  -6   2        0.47        2.04      3.53 o 
 -11  -5   2        1.10        3.67      5.30 o 
 -10  -5   2        1.82        2.17      4.89 o 
  -9  -5   2       10.38       13.31      4.35 o 
  -7  -5   2        0.55       -2.85      4.48 o 
  -6  -5   2       14.76       17.38      2.04 o 
  -5  -5   2       64.50       70.80      4.08 o 
  -4  -5   2       18.09       19.01      2.58 o 
  -3  -5   2       52.03       47.01      2.31 o 
  -2  -5   2        4.64        7.88      2.99 o 
  -1  -5   2       84.44       97.47      5.44 o 
   0  -5   2      115.98      138.04      5.98 o 
   1  -5   2        0.57        2.72      3.12 o 
   2  -5   2       10.64        8.69      4.35 o 
   3  -5   2       14.08       10.73      5.16 o 
   4  -5   2        0.26        1.36      5.70 o 
   5  -5   2       10.45       13.31      5.84 o 
   6  -5   2        0.29        0.14      4.21 o 
   7  -5   2        3.87        6.11      4.62 o 
 -11  -4   2        1.15        0.68      5.30 o 
 -10  -4   2       16.09       22.13      4.75 o 
  -9  -4   2        0.49        2.44      4.21 o 
  -8  -4   2        0.87        3.26      3.80 o 
  -7  -4   2        7.36        7.06      3.53 o 
  -6  -4   2        1.14        0.54      1.49 o 
  -5  -4   2       69.14       51.65      1.63 o 
  -4  -4   2      311.71      335.09     13.10 o 
  -3  -4   2      774.95      768.94      6.74 o 
  -2  -4   2      927.44     1084.89     10.07 o 
  -1  -4   2       17.42       18.06      2.99 o 
   0  -4   2      364.50      420.92     10.66 o 
   1  -4   2      157.39      184.02      4.49 o 
   2  -4   2       22.80       22.68      3.12 o 
   3  -4   2       66.68       57.48      2.17 o 
   4  -4   2        2.05       -2.72      4.07 o 
   5  -4   2       26.28       21.19      4.21 o 
   6  -4   2        2.48        6.11      3.53 o 
   7  -4   2       10.81       14.53      5.84 o 
   8  -4   2       12.61        8.55      4.62 o 
 -11  -3   2        0.72        8.28      5.43 o 
 -10  -3   2        0.49       -1.63      5.70 o 
  -9  -3   2        0.03        3.53      4.07 o 
  -8  -3   2        3.74        5.30      4.34 o 
  -7  -3   2        0.40        2.58      3.39 o 
  -6  -3   2        2.47        1.09      1.36 o 
  -5  -3   2      301.34      328.84      7.77 o 
  -4  -3   2        5.85       10.86      2.99 o 
  -3  -3   2       52.91       65.92      1.09 o 
  -2  -3   2      330.06      295.08      4.79 o 
  -1  -3   2      269.27      233.70      6.01 o 
   0  -3   2     1383.33     1353.73     28.08 o 
   1  -3   2       13.61       14.94      2.04 o 
   2  -3   2      130.45      123.28      2.86 o 
   3  -3   2       50.35       49.87      2.99 o 
   4  -3   2       59.47       68.62      4.48 o 
   5  -3   2       71.18       77.59      4.21 o 
   6  -3   2       15.02        7.47      2.58 o 
   7  -3   2       27.91       27.98      4.07 o 
   8  -3   2       13.32       21.45      7.33 o 
   9  -3   2        0.80        4.48     13.17 o 
 -10  -2   2        0.16        3.67      3.80 o 
  -9  -2   2        1.37        2.17      6.38 o 
  -8  -2   2        1.49        2.44      3.94 o 
  -7  -2   2        0.71        2.04      3.39 o 
  -6  -2   2       24.49       39.39      4.75 o 
  -5  -2   2        5.46        4.21      2.04 o 
  -4  -2   2     1574.62     1596.73     18.15 o 
  -3  -2   2       19.53       19.15      0.95 o 
  -2  -2   2      799.22      806.01     11.08 o 
  -1  -2   2      133.03      129.75      4.91 o 
   0  -2   2       24.97       28.67      2.58 o 
   1  -2   2      162.88      187.98      5.18 o 
   2  -2   2        0.74        2.72      1.36 o 
   3  -2   2      100.26       93.44      3.26 o 
   4  -2   2        0.31        0.27      2.31 o 
   5  -2   2       22.83       22.95      2.31 o 
   6  -2   2        0.28        2.04      2.85 o 
   7  -2   2       43.24       34.23      4.48 o 
   8  -2   2        3.04        0.68      5.43 o 
   9  -2   2        0.03       -2.99      3.80 o 
 -10  -1   2       11.54       12.63      5.16 o 
  -9  -1   2       21.18       27.16      4.48 o 
  -8  -1   2       29.19       27.71      4.35 o 
  -7  -1   2        6.58       14.80      4.21 o 
  -6  -1   2       66.80       67.40      2.31 o 
  -5  -1   2        6.82        5.97      1.77 o 
  -4  -1   2       38.93       45.11      1.90 o 
  -3  -1   2       63.12       59.96      1.90 o 
  -2  -1   2      638.23      690.88      9.41 o 
  -1  -1   2      364.93      324.15      6.05 o 
   0  -1   2     1027.39     1225.76     11.99 o 
   1  -1   2       95.58       83.36      1.50 o 
   2  -1   2       59.34       64.46      1.09 o 
   3  -1   2        9.01        6.79      1.22 o 
   4  -1   2      110.80      137.12      2.99 o 
   5  -1   2       54.62       45.52      3.40 o 
   6  -1   2       27.04       19.42      2.99 o 
   7  -1   2        7.11       11.27      2.85 o 
   8  -1   2       79.19       87.51      7.34 o 
   9  -1   2       15.57       10.59      3.12 o 
  10  -1   2        0.47       -2.99      5.97 o 
 -10   0   2        0.12        2.99      4.75 o 
  -9   0   2        2.71        1.90      5.16 o 
  -8   0   2        2.09       -1.36      5.30 o 
  -7   0   2        0.86        3.67      2.17 o 
  -6   0   2        3.04        0.81      2.04 o 
  -5   0   2       69.27       84.13      1.63 o 
  -4   0   2      318.29      359.66      6.28 o 
  -3   0   2       99.50       70.76      2.72 o 
  -2   0   2      223.29      199.41      4.51 o 
  -1   0   2      128.95      117.93      2.18 o 
   0   0   2     3318.07     3320.14     18.08 o 
   1   0   2      912.18      827.32     16.95 o 
   2   0   2     3332.93     3409.42     87.64 o 
   3   0   2       38.36       34.52      1.63 o 
   4   0   2       22.82       30.02      3.67 o 
   5   0   2      310.94      376.28     11.32 o 
   6   0   2        0.02       -0.14      1.90 o 
   7   0   2       41.32       34.23      3.94 o 
   8   0   2       38.87       38.58      4.35 o 
   9   0   2      114.71      101.26     11.82 o 
  10   0   2        0.61        2.31      3.94 o 
 -10   1   2        0.00        4.62      4.48 o 
  -9   1   2        0.24       -1.49      3.53 o 
  -8   1   2        1.44       -0.41      4.07 o 
  -7   1   2       20.91       17.38      3.80 o 
  -6   1   2      112.87      110.67      2.45 o 
  -5   1   2       89.85       94.48      4.49 o 
  -4   1   2       56.40       70.13      4.08 o 
  -3   1   2       52.71       54.37      2.58 o 
  -2   1   2     1135.43     1051.60     15.38 o 
  -1   1   2       90.77       74.24      4.50 o 
   0   1   2       17.57       15.08      1.09 o 
   1   1   2     1444.73     1244.79     15.82 o 
   2   1   2    14003.95    14597.44    105.20 o 
   3   1   2     6913.80     7014.35     65.30 o 
   4   1   2       57.87       56.01      3.26 o 
   5   1   2      915.57      895.76     12.82 o 
   6   1   2       76.85       69.59      2.17 o 
   7   1   2      163.62      165.84      5.99 o 
   8   1   2      179.04      166.10      6.67 o 
   9   1   2        9.56       11.54      2.44 o 
  10   1   2        0.90       -1.49      4.34 o 
  11   1   2        1.92        2.85      5.97 o 
  -9   2   2        0.04       -0.41      4.62 o 
  -8   2   2        7.54        9.91      5.02 o 
  -7   2   2       11.94       10.73      3.94 o 
  -6   2   2        0.42        2.99      2.99 o 
  -5   2   2       29.06       37.08      2.99 o 
  -4   2   2       60.37       58.30      4.76 o 
  -3   2   2      398.28      440.56      9.16 o 
  -2   2   2      827.87      822.16     12.03 o 
  -1   2   2      856.24      805.84     11.40 o 
   0   2   2     1974.83     1916.31     21.30 o 
   2   2   2       45.01       39.16      0.95 o 
   3   2   2      438.23      423.59      8.11 o 
   4   2   2      312.78      359.90      7.79 o 
   5   2   2      271.96      262.20      4.77 o 
   6   2   2        6.72        8.42      1.49 o 
   7   2   2       62.82       61.28      2.45 o 
   8   2   2      135.53      146.31      6.80 o 
   9   2   2       89.79       72.30      5.57 o 
  10   2   2        2.70        4.07      4.07 o 
  11   2   2        0.27        0.54      2.44 o 
  -8   3   2        1.98       -1.22      3.26 o 
  -7   3   2        0.44        0.95      2.99 o 
  -6   3   2        1.18        0.68      2.31 o 
  -5   3   2       18.69       19.56      3.40 o 
  -4   3   2       72.39       92.01      5.03 o 
  -3   3   2      178.03      143.23      5.72 o 
  -2   3   2      635.10      581.76      7.42 o 
  -1   3   2        1.35        3.39      1.36 o 
   0   3   2      177.47      158.76      6.00 o 
   1   3   2      581.41      463.98      8.97 o 
   3   3   2      156.74      145.84      2.59 o 
   4   3   2      125.10      135.86      2.18 o 
   5   3   2       41.43       56.79      2.17 o 
   6   3   2        3.03        3.94      1.36 o 
   7   3   2       89.81       94.61      5.30 o 
   8   3   2       32.71       42.65      3.40 o 
   9   3   2        1.22       -0.95      3.26 o 
  10   3   2        0.21        2.85      3.12 o 
  11   3   2        1.97        2.99      4.21 o 
  -8   4   2        0.96        1.22      5.30 o 
  -7   4   2        0.05       -0.27      2.58 o 
  -6   4   2        5.23        6.52      4.62 o 
  -5   4   2        0.26        2.17      2.99 o 
  -4   4   2       54.93       69.56      5.57 o 
  -3   4   2      236.60      274.86      4.09 o 
  -2   4   2        6.29        3.94      1.22 o 
  -1   4   2      195.91      185.42      6.68 o 
   0   4   2       50.90       58.44      2.04 o 
   1   4   2        2.55        7.47      2.72 o 
   2   4   2      343.68      402.34     10.67 o 
   3   4   2      341.23      310.27     20.79 o 
   4   4   2      115.22      118.65      1.63 o 
   5   4   2      518.55      446.82      8.76 o 
   6   4   2       45.57       47.96      5.30 o 
   7   4   2       21.33       23.50      3.67 o 
   8   4   2       55.73       56.93      5.98 o 
   9   4   2       89.63       97.30      6.12 o 
  10   4   2        1.44        3.39      3.80 o 
  11   4   2        0.32        5.57      4.75 o 
  -7   5   2        0.00       -2.17      3.53 o 
  -6   5   2       10.91        7.20      2.44 o 
  -5   5   2       29.18       24.85      4.21 o 
  -4   5   2       16.43       24.72      4.62 o 
  -3   5   2       10.52       11.95      2.99 o 
  -2   5   2       10.33        7.47      2.31 o 
  -1   5   2       43.76       52.58      5.57 o 
   0   5   2      764.71      902.44     20.75 o 
   1   5   2      183.09      192.73      4.36 o 
   2   5   2      327.24      303.73      5.33 o 
   3   5   2      228.11      160.31     37.35 o 
   4   5   2       45.09       56.12      4.89 o 
   5   5   2      198.06      235.60      5.17 o 
   6   5   2       83.11       69.60      5.03 o 
   7   5   2        0.98        3.12      2.58 o 
   8   5   2        0.69       -2.17      3.12 o 
   9   5   2       10.13        8.96      3.26 o 
  10   5   2        2.84        1.77      3.12 o 
  11   5   2        0.36       -0.54      3.94 o 
  -6   6   2        0.41        2.58      5.43 o 
  -5   6   2        0.78       -0.14      4.07 o 
  -4   6   2       19.33       18.33      2.99 o 
  -3   6   2        0.80        2.17      2.58 o 
  -2   6   2       56.51       51.49      5.43 o 
  -1   6   2       68.83       92.68      4.08 o 
   0   6   2       81.66       75.03      3.26 o 
   1   6   2       21.60       25.53      3.26 o 
   2   6   2        4.69        5.02      2.58 o 
   3   6   2       97.07      110.00      3.67 o 
   4   6   2        2.19        0.68      1.63 o 
   5   6   2        6.87       12.22      5.70 o 
   6   6   2        0.46        1.63      1.77 o 
   7   6   2        2.40        2.44      2.58 o 
   8   6   2       79.19       65.91     15.63 o 
   9   6   2       29.22       27.03      4.48 o 
  10   6   2        0.02        0.14      2.72 o 
  11   6   2        1.54       -1.09      4.89 o 
  -5   7   2        2.61        4.34      5.02 o 
  -4   7   2        4.80        4.07      4.48 o 
  -3   7   2        0.00       -2.04      4.34 o 
  -2   7   2        7.23        6.79      4.75 o 
  -1   7   2        0.17        3.53      3.80 o 
   0   7   2       53.12       55.30      2.99 o 
   1   7   2      134.20      108.94     20.13 o 
   2   7   2        8.73        7.47      3.53 o 
   3   7   2        1.42       -0.41      3.12 o 
   4   7   2      110.53       74.92     17.27 o 
   5   7   2       11.45        5.84      3.26 o 
   6   7   2       23.71       22.00      6.65 o 
   7   7   2       51.57       53.12      9.78 o 
   8   7   2       42.58       48.63      8.15 o 
   9   7   2       13.52        4.75      4.48 o 
  10   7   2        7.84        4.62      4.07 o 
  11   7   2        1.86        0.00      2.44 o 
  -4   8   2        0.27        1.36      4.07 o 
  -3   8   2        1.34        2.99      4.34 o 
  -2   8   2        1.02        0.00      2.72 o 
  -1   8   2       33.06       25.53      7.74 o 
   0   8   2        4.41       12.90      4.75 o 
   1   8   2        1.74        2.04      3.26 o 
   2   8   2      122.97      143.30      4.89 o 
   3   8   2       29.64       18.34      4.21 o 
   4   8   2       47.79       52.85      5.30 o 
   5   8   2       43.88       44.96      5.30 o 
   6   8   2        0.37        0.68      3.26 o 
   7   8   2        1.73       -2.85      4.07 o 
   8   8   2       70.89       77.99      5.71 o 
   9   8   2        3.92        6.38      3.26 o 
  10   8   2        0.70        0.81      2.99 o 
  11   8   2        0.02       -1.49      3.53 o 
  -3   9   2        0.58        1.77      5.30 o 
  -2   9   2        0.09        0.54      4.34 o 
  -1   9   2        0.73        2.17      4.89 o 
   0   9   2        0.23        5.02      4.34 o 
   1   9   2        8.34        6.93      5.30 o 
   2   9   2      131.37      150.23      5.85 o 
   3   9   2        9.33       11.00      3.94 o 
   4   9   2        9.64       14.80      4.75 o 
   5   9   2       22.21        6.38      6.79 o 
   6   9   2       26.95       37.48      5.70 o 
   7   9   2        4.71        2.04      4.34 o 
   8   9   2       18.30       17.11      5.30 o 
   9   9   2       11.41        7.74      2.58 o 
  10   9   2        0.02       -1.77      2.99 o 
  -1  10   2        0.28       -1.77      3.53 o 
   0  10   2        0.46       -0.27      5.16 o 
   1  10   2        7.69        8.42      5.16 o 
   2  10   2       10.56        4.48      5.16 o 
   3  10   2        2.66        8.01      3.53 o 
   5  10   2        0.54       -0.95      4.75 o 
   6  10   2        1.29        1.09      2.44 o 
   7  10   2        3.82        5.02     11.54 o 
   8  10   2        0.60        3.53      3.94 o 
   9  10   2        7.26        4.62      3.53 o 
  10  10   2        0.00       -1.09      2.44 o 
   1  11   2        2.29       -1.90      6.38 o 
   2  11   2        0.46        1.49      5.43 o 
   3  11   2        0.46        0.95      3.67 o 
   4  11   2        1.75        2.04      4.75 o 
   5  11   2        0.04       -0.54      3.26 o 
   7  11   2        0.22        2.44      6.11 o 
   8  11   2        3.15        4.07      3.53 o 
   5  12   2        2.26        5.70      7.20 o 
  -7 -10   3        0.02       -0.68      9.64 o 
  -6 -10   3        0.11       -3.80      5.57 o 
  -5 -10   3        0.77        4.62      5.02 o 
  -4 -10   3        0.35        3.53      6.11 o 
  -3 -10   3        0.18       -0.95      4.89 o 
  -2 -10   3        1.69        1.22      6.52 o 
  -1 -10   3        0.17        3.53      8.28 o 
  -8  -9   3        0.87       -3.12      3.26 o 
  -7  -9   3        2.21        3.94      6.11 o 
  -6  -9   3        0.25       -2.17      4.07 o 
  -5  -9   3        0.95       -1.90      5.02 o 
  -4  -9   3        7.98        8.55      6.65 o 
  -3  -9   3        8.84        8.96     11.27 o 
  -2  -9   3        5.84        3.80      3.39 o 
  -1  -9   3        1.80       -1.49      5.02 o 
   0  -9   3        0.10       -0.27      7.20 o 
   1  -9   3        0.13        3.94      6.65 o 
  -9  -8   3        0.03        1.77      7.20 o 
  -8  -8   3        0.13        2.17      4.89 o 
  -7  -8   3        0.32        1.63      5.97 o 
  -6  -8   3        1.33        1.36      9.23 o 
  -5  -8   3       15.36       21.59      5.30 o 
  -4  -8   3        3.40        6.38      3.26 o 
  -3  -8   3       31.12       29.34      3.26 o 
  -2  -8   3        0.04       -2.44      7.06 o 
  -1  -8   3       23.03       18.74      5.02 o 
   0  -8   3        2.45        0.95      5.97 o 
   1  -8   3        7.68       10.18      8.96 o 
   2  -8   3        0.57       -0.68      5.97 o 
   3  -8   3        5.30        3.94      7.20 o 
  -9  -7   3        1.24        1.09      2.44 o 
  -8  -7   3        0.33       -0.27      1.90 o 
  -7  -7   3       23.67       16.43      5.02 o 
  -6  -7   3       25.37       26.89      3.40 o 
  -5  -7   3       67.71       81.93      3.67 o 
  -4  -7   3       44.79       34.64      8.15 o 
  -3  -7   3        7.45        5.16      2.85 o 
  -2  -7   3        0.37        0.14      2.72 o 
  -1  -7   3       20.67       21.59      4.35 o 
   0  -7   3       34.40       33.55      3.80 o 
   1  -7   3       28.98       29.34      6.25 o 
   2  -7   3        0.07       -2.72      5.02 o 
   3  -7   3        2.86        2.44      3.94 o 
   4  -7   3        5.98        1.22      6.11 o 
   5  -7   3        3.22        0.14      6.38 o 
 -10  -6   3        0.64        2.72      4.21 o 
  -9  -6   3        5.92        0.68      4.07 o 
  -8  -6   3        3.70        1.49      3.94 o 
  -7  -6   3        0.58        1.49      2.44 o 
  -6  -6   3        0.88        3.53      2.72 o 
  -5  -6   3        2.68        2.44      3.12 o 
  -4  -6   3        1.18        1.63      4.48 o 
  -3  -6   3        5.45        1.22      3.39 o 
  -2  -6   3        9.84       10.59      2.85 o 
  -1  -6   3       17.30       13.04      3.40 o 
   0  -6   3       30.60       31.92      2.44 o 
   1  -6   3       23.00       23.36      2.99 o 
   2  -6   3        4.58       -2.72      4.75 o 
   3  -6   3       47.25       41.02      4.21 o 
   4  -6   3       79.72       76.63      5.30 o 
   5  -6   3        0.96        8.28      4.48 o 
   6  -6   3        0.50       -2.04      5.43 o 
 -10  -5   3        8.43       13.99     11.13 o 
  -9  -5   3        0.00        6.25      9.23 o 
  -8  -5   3       11.20       12.63      3.94 o 
  -7  -5   3        0.01        0.27      2.04 o 
  -6  -5   3        0.11       -1.77      3.39 o 
  -5  -5   3        6.68        6.52      4.89 o 
  -4  -5   3       29.85       29.61      5.98 o 
  -3  -5   3       53.48       62.23      2.31 o 
  -2  -5   3      110.05      140.61      3.13 o 
  -1  -5   3       48.15       44.56      2.45 o 
   0  -5   3        0.67       -0.14      2.31 o 
   1  -5   3        7.00       11.68      2.31 o 
   2  -5   3        0.23        4.62      4.89 o 
   3  -5   3        3.06        6.92      4.48 o 
   4  -5   3        0.21        1.22      3.39 o 
   5  -5   3        2.48        1.77      3.67 o 
   6  -5   3        1.15        2.58      5.16 o 
   7  -5   3        0.26        1.09      5.70 o 
 -10  -4   3        0.09        5.43      5.43 o 
  -9  -4   3        1.04       -2.31      4.75 o 
  -8  -4   3       32.21       35.99      4.21 o 
  -7  -4   3       60.86       65.89      4.76 o 
  -6  -4   3       12.34       11.95      2.31 o 
  -5  -4   3      174.86      186.44      4.08 o 
  -4  -4   3        4.63        6.11      1.49 o 
  -3  -4   3       12.86       13.31      3.12 o 
  -2  -4   3      435.39      463.64      8.48 o 
  -1  -4   3        1.00        0.00      1.77 o 
   0  -4   3       10.06       13.04      2.31 o 
   1  -4   3      335.43      366.07      7.91 o 
   2  -4   3       99.28       96.12      3.67 o 
   3  -4   3        0.16       -1.22      4.48 o 
   4  -4   3      104.67      100.18      4.35 o 
   5  -4   3       44.56       35.86      4.08 o 
   6  -4   3        4.05        3.80      3.80 o 
   7  -4   3        2.65        6.79      4.34 o 
   8  -4   3        0.28       -0.41      5.43 o 
 -10  -3   3        3.72        5.30      5.02 o 
  -9  -3   3        0.01        1.90      4.62 o 
  -8  -3   3       12.20       16.43      4.07 o 
  -7  -3   3        0.16       -2.17      6.25 o 
  -6  -3   3        5.80        5.30      2.85 o 
  -5  -3   3        5.56        7.06      5.02 o 
  -4  -3   3      533.84      547.36      4.24 o 
  -3  -3   3       19.75       25.94      1.90 o 
  -2  -3   3      192.44      185.87      4.09 o 
  -1  -3   3      420.92      402.69      8.21 o 
   0  -3   3      187.40      225.77      6.00 o 
   1  -3   3       40.23       33.29      2.72 o 
   2  -3   3       15.80       15.62      2.72 o 
   3  -3   3       36.46       38.85      2.85 o 
   4  -3   3       27.56       20.51      5.03 o 
   5  -3   3        0.00        1.09      2.99 o 
   6  -3   3       12.01       11.13      4.48 o 
   7  -3   3       13.97       15.75      5.70 o 
   8  -3   3        0.86        1.49      4.75 o 
 -10  -2   3        2.80       -1.36      6.38 o 
  -9  -2   3        0.02       -0.95      4.48 o 
  -8  -2   3       20.11       28.25      4.35 o 
  -7  -2   3        1.18        2.85      6.65 o 
  -6  -2   3        0.01        1.49      5.16 o 
  -5  -2   3      121.79      149.89      3.67 o 
  -4  -2   3      147.53      135.56      3.54 o 
  -3  -2   3       10.58       11.27      1.09 o 
  -2  -2   3        0.02        0.00      1.36 o 
  -1  -2   3      208.39      200.70      7.09 o 
   0  -2   3        0.13        1.77      2.58 o 
   1  -2   3      633.29      536.21      7.15 o 
   2  -2   3        1.99        2.17      2.85 o 
   3  -2   3      251.02      235.84      4.64 o 
   4  -2   3      482.11      474.32      6.83 o 
   5  -2   3        3.17        2.85      2.99 o 
   6  -2   3       14.07       10.46      4.07 o 
   7  -2   3        3.33        2.44      3.80 o 
   8  -2   3        1.61        1.49      5.30 o 
   9  -2   3        1.33        1.63      2.72 o 
 -10  -1   3        0.01        4.21      7.74 o 
  -9  -1   3        0.28       -1.22      4.21 o 
  -8  -1   3       35.16       35.99      2.99 o 
  -7  -1   3       32.14       36.26      5.84 o 
  -6  -1   3       39.08       36.95      2.99 o 
  -5  -1   3        4.42        3.12      4.35 o 
  -4  -1   3      224.57      241.51      4.09 o 
  -2  -1   3      579.13      515.55      7.85 o 
  -1  -1   3       27.21       30.57      2.04 o 
   0  -1   3       88.21       83.72      1.36 o 
   1  -1   3       23.97       25.95      1.22 o 
   2  -1   3      179.11      174.36      5.45 o 
   3  -1   3       79.14       87.98      5.03 o 
   4  -1   3        6.55        9.10      1.36 o 
   5  -1   3      186.13      226.64      6.13 o 
   6  -1   3        5.25        5.57      2.58 o 
   7  -1   3        4.78        7.20      2.58 o 
   8  -1   3       37.66       44.14      7.06 o 
   9  -1   3        0.93        1.09      4.34 o 
  10  -1   3        0.01        0.00      3.80 o 
 -10   0   3        0.00       11.81      5.97 o 
  -9   0   3        0.12       -3.39      5.97 o 
  -8   0   3       50.39       50.67      5.98 o 
  -7   0   3       29.12       31.51      5.57 o 
  -6   0   3      108.36      121.00      4.08 o 
  -5   0   3       46.08       41.44      3.40 o 
  -4   0   3      108.64      125.27      5.98 o 
  -3   0   3       54.75       54.37      2.04 o 
  -2   0   3        3.42        3.67      1.22 o 
  -1   0   3        1.69        2.58      0.54 o 
   1   0   3     6819.30     7252.03     49.45 o 
   2   0   3     1461.89     1341.07     19.18 o 
   3   0   3      269.00      325.31      7.24 o 
   4   0   3      168.29      182.08      2.86 o 
   5   0   3       35.12       45.78      4.08 o 
   6   0   3        9.10       13.85      1.90 o 
   7   0   3       62.19       61.55      2.99 o 
   8   0   3       87.23       89.96      6.93 o 
   9   0   3        9.07        7.33      2.72 o 
  10   0   3        7.67        8.01      4.21 o 
  -9   1   3        0.08        6.38      4.89 o 
  -8   1   3       15.62       15.62      5.43 o 
  -7   1   3       50.26       53.12      4.35 o 
  -6   1   3       10.36       11.95      1.77 o 
  -5   1   3      304.48      292.55      4.23 o 
  -4   1   3       15.99       17.79      3.80 o 
  -3   1   3        2.02        3.26      1.77 o 
  -2   1   3      449.86      442.12      6.58 o 
  -1   1   3      107.72       98.88      3.00 o 
   0   1   3     3642.88     3515.81     34.49 o 
   1   1   3      270.14      250.15      2.60 o 
   2   1   3     1459.74     1425.39     16.72 o 
   3   1   3     2828.66     2676.82     29.25 o 
   4   1   3     1502.51     1638.90     19.00 o 
   5   1   3       55.58       55.72      1.90 o 
   6   1   3      237.82      217.81      5.45 o 
   7   1   3       23.67       34.23      3.12 o 
   8   1   3        5.26        1.90      2.72 o 
   9   1   3       17.77       15.89      4.62 o 
  10   1   3       30.02       26.48      6.25 o 
  11   1   3        2.37        4.48      4.21 o 
  -9   2   3        1.32        0.14      4.48 o 
  -8   2   3        7.69       12.36      3.12 o 
  -7   2   3        7.27        9.37      4.35 o 
  -6   2   3       34.64       35.31      4.21 o 
  -5   2   3        3.44        3.67      3.53 o 
  -4   2   3      143.52      136.46      6.26 o 
  -3   2   3       75.92       69.88      4.49 o 
  -2   2   3       17.91       20.37      1.63 o 
  -1   2   3      577.31      607.22     26.57 o 
   0   2   3      266.06      268.47      4.52 o 
   1   2   3        7.41        5.57      0.81 o 
   2   2   3       54.42       42.02      1.63 o 
   3   2   3     1070.57      967.81      8.36 o 
   4   2   3       89.48      102.70      5.71 o 
   5   2   3      120.86      152.11      6.53 o 
   6   2   3       11.54       12.22      1.63 o 
   7   2   3      159.17      152.51      6.80 o 
   8   2   3       54.52       40.08      3.53 o 
   9   2   3        0.12        3.80      3.39 o 
  10   2   3        0.02       -2.58      5.57 o 
  11   2   3        6.49        5.97      2.58 o 
  -8   3   3        0.13        0.00      4.21 o 
  -7   3   3       14.76       14.67      4.21 o 
  -6   3   3        4.77       11.95      4.48 o 
  -5   3   3       39.26       43.47      6.93 o 
  -4   3   3      104.41       90.00      8.02 o 
  -3   3   3      144.49      157.02     10.48 o 
  -2   3   3      463.22      532.39     38.32 o 
  -1   3   3      147.28      132.91      9.53 o 
   0   3   3      180.00      177.12      6.82 o 
   1   3   3      933.26      921.94     15.43 o 
   3   3   3       93.87       74.02      2.99 o 
   4   3   3       92.77      109.50      5.03 o 
   5   3   3        0.26        3.12      1.63 o 
   6   3   3        7.33        5.70      1.22 o 
   7   3   3      123.30      131.09      6.80 o 
   8   3   3      130.65      146.17      8.97 o 
   9   3   3        2.46        2.04      2.72 o 
  10   3   3        0.52       -1.09      2.31 o 
  11   3   3        1.49        0.95      4.89 o 
  -8   4   3        0.03       -1.36      4.89 o 
  -7   4   3        0.07        0.68      2.99 o 
  -6   4   3        4.79        2.17      3.67 o 
  -5   4   3       11.54        7.60      2.99 o 
  -4   4   3       21.80       20.10      3.26 o 
  -3   4   3      120.03      133.54      5.44 o 
  -2   4   3      184.28      199.32      5.99 o 
  -1   4   3      340.76      344.81      8.19 o 
   0   4   3       72.29       59.69      5.17 o 
   1   4   3       24.07       20.65      2.04 o 
   2   4   3      322.64      316.74      5.88 o 
   3   4   3      228.74      203.24      4.36 o 
   4   4   3       66.14       73.54      3.13 o 
   5   4   3      249.27      225.48      6.54 o 
   6   4   3      258.90      286.86      7.77 o 
   7   4   3       48.47       43.61      3.40 o 
   8   4   3      138.14      132.72      6.12 o 
   9   4   3        5.59        3.53      3.67 o 
  10   4   3        8.39       10.59      3.12 o 
  11   4   3        1.75        2.58      4.48 o 
  -7   5   3        0.05        1.90      4.21 o 
  -6   5   3        5.13        9.50      4.62 o 
  -5   5   3        9.90       12.90      3.94 o 
  -4   5   3       26.57       20.37      4.62 o 
  -3   5   3       35.90       37.76      3.94 o 
  -2   5   3       92.01       83.60      4.76 o 
  -1   5   3       11.89        9.10      2.31 o 
   0   5   3       21.90       22.68      3.94 o 
   1   5   3       22.89       12.36      3.53 o 
   2   5   3      162.92      153.05      4.08 o 
   3   5   3      460.72      457.66      8.62 o 
   4   5   3       18.78       18.47      2.44 o 
   5   5   3       20.41       17.25      1.36 o 
   6   5   3      135.71      170.44      6.12 o 
   7   5   3       46.87       42.79      3.12 o 
   8   5   3       89.93       97.04      3.13 o 
   9   5   3       30.21       31.51      3.26 o 
  10   5   3        0.00       -0.41      3.39 o 
  11   5   3        3.49       -0.81      4.89 o 
  -6   6   3        0.19        1.22      4.48 o 
  -5   6   3       10.90        9.78      4.21 o 
  -4   6   3        0.32        2.58      4.07 o 
  -3   6   3        4.45        2.72      3.26 o 
  -2   6   3        2.27        2.72      2.72 o 
  -1   6   3       27.25       24.31      4.07 o 
   0   6   3        6.51        5.02      1.90 o 
   1   6   3        7.89        8.42      2.58 o 
   2   6   3       22.00       25.40      3.40 o 
   3   6   3      209.35      231.95      6.27 o 
   4   6   3       60.57       61.29      3.40 o 
   5   6   3        2.24        2.85      1.77 o 
   6   6   3       12.12       14.94      2.31 o 
   7   6   3        5.91        6.65      2.31 o 
   8   6   3       27.63       32.19      2.04 o 
   9   6   3        7.67        6.93      3.94 o 
  10   6   3        4.49        6.38      5.16 o 
  11   6   3        0.79        0.41      3.94 o 
  -5   7   3        4.82        6.92     10.86 o 
  -4   7   3        0.07       -2.17      4.89 o 
  -3   7   3        8.23       14.39      7.60 o 
  -2   7   3       44.36       40.21      8.42 o 
  -1   7   3       43.76       40.89      5.57 o 
   0   7   3       54.69       40.49      8.97 o 
   1   7   3       27.24       16.57      5.03 o 
   2   7   3       12.67       10.86      4.75 o 
   3   7   3       14.32        1.22      7.33 o 
   4   7   3        3.73        6.79      6.92 o 
   5   7   3       55.74       44.43      9.65 o 
   6   7   3        8.95        9.91      1.63 o 
   7   7   3       25.94       29.74      5.16 o 
   8   7   3      125.64      164.77     10.88 o 
   9   7   3        0.39       -0.27      2.99 o 
  10   7   3        2.80        2.04      3.39 o 
  11   7   3        0.85        2.44      2.99 o 
  -4   8   3        0.00        0.54      5.84 o 
  -3   8   3       12.58       11.68      4.62 o 
  -2   8   3        1.24       -0.81      4.62 o 
  -1   8   3       61.68       67.93     11.28 o 
   0   8   3      155.11      103.36     26.79 o 
   1   8   3        1.40        1.77      2.85 o 
   2   8   3        4.27        6.79      2.44 o 
   3   8   3        2.60        5.02      3.12 o 
   5   8   3        8.93        8.55      3.94 o 
   6   8   3       35.71       21.87      7.47 o 
   7   8   3        6.26        5.02      2.31 o 
   8   8   3        2.23        1.49      2.31 o 
   9   8   3       18.46       16.57      6.65 o 
  10   8   3        5.41        8.55      7.74 o 
  11   8   3        0.95        0.27      4.34 o 
  -3   9   3        2.14        2.85      3.80 o 
  -2   9   3        0.89        2.58      3.26 o 
  -1   9   3        1.81        1.77      3.26 o 
   0   9   3        6.86        2.85      6.92 o 
   1   9   3        5.26        3.12      3.26 o 
   2   9   3        6.90        3.12      3.94 o 
   3   9   3       32.09       24.86      4.48 o 
   4   9   3        2.84        2.17      2.99 o 
   5   9   3       13.68       10.18      4.62 o 
   7   9   3       11.59       17.11      5.02 o 
   8   9   3       14.45       16.70      3.26 o 
   9   9   3        3.45        2.17      3.26 o 
  10   9   3        2.89        2.99      2.85 o 
  11   9   3        0.00        0.81      2.72 o 
  -1  10   3        0.38       -0.14      7.87 o 
   0  10   3        7.67        3.94      7.74 o 
   1  10   3        5.05        2.44      3.80 o 
   2  10   3        3.01        1.63      5.43 o 
   3  10   3       23.49       18.61      5.43 o 
   4  10   3        9.24        7.88      5.30 o 
   5  10   3        3.63       -0.41      5.97 o 
   6  10   3        6.06        2.04      5.97 o 
   8  10   3        1.70       -1.90      5.84 o 
   9  10   3        3.84        6.11      4.07 o 
  10  10   3        0.32       -0.27      2.99 o 
   1  11   3        1.67        1.63      4.34 o 
   2  11   3        3.72        0.27      4.48 o 
   3  11   3        0.09        0.81      3.39 o 
   5  11   3        2.70        2.44      5.84 o 
   6  11   3        0.74       -5.57      5.97 o 
   7  11   3        1.45        6.65      6.79 o 
   8  11   3        0.46        2.58      6.92 o 
   9  11   3        0.63        1.36      3.67 o 
   4  12   3        0.34       -2.04     13.98 o 
   5  12   3        0.34       -6.52      6.92 o 
  -5 -10   4        0.39       -3.80      5.16 o 
  -4 -10   4        0.41        5.02      8.15 o 
  -3 -10   4        0.41        9.91      9.10 o 
  -2 -10   4        0.27        0.81      4.34 o 
  -8  -9   4        1.12        4.89      8.96 o 
  -7  -9   4        0.01        1.90      4.89 o 
  -6  -9   4        0.02       -1.22      3.80 o 
  -5  -9   4        0.26       -1.49      4.07 o 
  -4  -9   4        0.16       -1.22      4.21 o 
  -3  -9   4        2.01        0.14      5.30 o 
  -2  -9   4        5.32        3.39      5.16 o 
  -1  -9   4        8.59        5.43      6.65 o 
   0  -9   4        0.87       -1.36      5.97 o 
   1  -9   4        0.51       -2.31      6.65 o 
  -9  -8   4        0.00       -2.31      4.34 o 
  -8  -8   4        0.08        0.81      3.67 o 
  -7  -8   4        3.60        3.67      8.15 o 
  -6  -8   4        1.66        2.44      2.58 o 
  -5  -8   4        1.49        2.04      7.20 o 
  -4  -8   4        8.32       10.73      5.30 o 
  -3  -8   4        0.17       -1.22      3.12 o 
  -2  -8   4       16.75       15.89      7.47 o 
  -1  -8   4        0.04       -1.22      8.69 o 
   0  -8   4        0.15       -1.22      3.53 o 
   1  -8   4        0.04       -4.62      5.57 o 
   2  -8   4        0.06       -0.27      5.57 o 
   3  -8   4        1.61        1.49      4.48 o 
  -9  -7   4        4.40        1.49      3.26 o 
  -8  -7   4        0.46       -0.14      3.67 o 
  -7  -7   4        2.58        4.48      5.30 o 
  -6  -7   4        6.62        3.67      2.04 o 
  -5  -7   4        0.16       -0.95      4.89 o 
  -4  -7   4        1.51        2.99      2.99 o 
  -3  -7   4        2.38        2.99      2.58 o 
  -2  -7   4       68.41       55.03      9.51 o 
  -1  -7   4        4.14        3.80      4.21 o 
   0  -7   4        5.42        5.16      6.11 o 
   1  -7   4        5.98        2.04      3.12 o 
   2  -7   4        0.62       -0.14      3.26 o 
   3  -7   4        3.58        6.25      3.39 o 
   4  -7   4        8.50        2.58      7.06 o 
  -9  -6   4        0.02       -3.39      4.89 o 
  -8  -6   4       10.82        4.07      4.21 o 
  -7  -6   4        2.39        1.09      3.80 o 
  -6  -6   4        0.40       -2.99      4.07 o 
  -5  -6   4       44.18       36.68      1.90 o 
  -4  -6   4      127.82      156.64      8.57 o 
  -3  -6   4       82.50       83.17      7.61 o 
  -2  -6   4        0.00       -2.85      4.21 o 
  -1  -6   4        0.99        0.27      2.44 o 
   0  -6   4        4.26       10.18      4.75 o 
   1  -6   4        9.82        1.77      4.62 o 
   2  -6   4       10.55       12.36      3.67 o 
   3  -6   4       18.85       12.36      3.94 o 
   4  -6   4       25.99       27.30      5.57 o 
   5  -6   4       19.19       14.12      5.70 o 
 -10  -5   4        0.03        0.95      5.57 o 
  -8  -5   4        0.29       -0.68      8.55 o 
  -7  -5   4        3.81        7.47      4.07 o 
  -6  -5   4        0.69        1.09      1.90 o 
  -5  -5   4        3.23        3.67      3.80 o 
  -4  -5   4       89.09       92.02      3.53 o 
  -3  -5   4        0.28        2.31      4.21 o 
  -2  -5   4        3.62        8.69      3.67 o 
  -1  -5   4        5.67        3.53      2.31 o 
   0  -5   4       84.24      100.04      8.43 o 
   1  -5   4       17.19       14.40      4.07 o 
   2  -5   4        5.07        8.96      4.62 o 
   3  -5   4        0.90       -2.17      2.85 o 
   4  -5   4        7.24        4.75      3.12 o 
   5  -5   4        1.54        2.17      7.74 o 
   6  -5   4        2.00        4.75      4.34 o 
 -10  -4   4        6.21       -1.90     10.86 o 
  -9  -4   4        4.23        8.15      9.37 o 
  -7  -4   4        1.65        1.77      3.53 o 
  -6  -4   4       17.93       25.94      6.79 o 
  -5  -4   4        5.24        3.67      2.31 o 
  -4  -4   4        0.27        1.09      1.09 o 
  -3  -4   4        4.02        4.35      2.04 o 
  -2  -4   4       31.79       33.01      1.63 o 
  -1  -4   4      208.70      215.59      5.86 o 
   0  -4   4        1.78       -2.44      3.94 o 
   1  -4   4        4.96        5.30      2.44 o 
   2  -4   4        4.70        2.99      1.90 o 
   3  -4   4      142.70      123.49      5.58 o 
   4  -4   4       36.77       31.78      3.53 o 
   5  -4   4        3.27        4.07      4.62 o 
   6  -4   4        8.89       14.12      4.62 o 
   7  -4   4        0.76       -0.27      4.62 o 
 -10  -3   4        0.10        4.89      5.30 o 
  -9  -3   4        4.40        5.70      4.75 o 
  -8  -3   4        3.18        8.69      3.94 o 
  -7  -3   4        1.74        5.84      3.26 o 
  -6  -3   4       21.80       24.72      6.38 o 
  -5  -3   4        1.15        0.81      1.63 o 
  -4  -3   4        0.83       -0.27      1.36 o 
  -3  -3   4        1.37        1.22      2.44 o 
  -2  -3   4      271.24      304.95      6.14 o 
  -1  -3   4        1.07        3.53      2.72 o 
   0  -3   4      166.43      226.55      4.90 o 
   1  -3   4        6.99        4.62      2.31 o 
   2  -3   4        9.98       13.44      5.70 o 
   3  -3   4       98.22       86.74      4.08 o 
   4  -3   4       23.04       18.06      2.58 o 
   5  -3   4        2.83        2.99      3.26 o 
   6  -3   4        0.36        3.26      3.67 o 
   7  -3   4        1.60        0.00      3.26 o 
   8  -3   4        0.00        0.54      6.25 o 
 -10  -2   4        0.09        0.41      5.30 o 
  -9  -2   4        1.55        1.09      4.75 o 
  -8  -2   4        4.37        1.49      4.21 o 
  -7  -2   4        6.54       12.76      3.53 o 
  -6  -2   4        0.92        3.53      2.99 o 
  -5  -2   4       55.20       53.26      2.99 o 
  -4  -2   4      280.81      320.01      7.23 o 
  -3  -2   4      136.69      152.55      3.54 o 
  -2  -2   4      176.27      195.88      3.27 o 
  -1  -2   4      135.22      145.39      2.04 o 
   0  -2   4       86.73       87.59      2.04 o 
   1  -2   4      337.52      346.88      3.14 o 
   2  -2   4        4.20        5.30      2.99 o 
   3  -2   4      166.63      175.99      3.54 o 
   4  -2   4      114.21       92.19      6.26 o 
   5  -2   4      164.05      161.75      5.31 o 
   6  -2   4        0.20       -0.95      3.53 o 
   7  -2   4        0.01       -2.58      4.21 o 
   8  -2   4        2.76        1.63      5.16 o 
   9  -2   4        0.16        1.22      3.53 o 
 -10  -1   4        0.21        2.04      5.57 o 
  -9  -1   4        0.54       -1.22      4.75 o 
  -8  -1   4       30.08       29.47      4.75 o 
  -7  -1   4        0.56       -0.41      3.80 o 
  -5  -1   4        0.25        4.89      4.89 o 
  -4  -1   4      188.78      174.70      3.81 o 
  -3  -1   4        8.65        6.65      1.22 o 
  -2  -1   4       11.68       13.17      0.95 o 
  -1  -1   4      425.32      393.08      7.13 o 
   0  -1   4       14.62       13.99      1.77 o 
   1  -1   4      227.09      236.74      6.41 o 
   2  -1   4        6.00        4.35      1.77 o 
   3  -1   4       52.59       52.18      2.04 o 
   4  -1   4      542.92      477.66      9.03 o 
   5  -1   4        0.06       -0.14      2.44 o 
   6  -1   4        2.08        3.26      3.53 o 
   7  -1   4        2.94        4.07      3.26 o 
   8  -1   4        3.27        3.39      2.72 o 
   9  -1   4        1.18        0.68      2.44 o 
  10  -1   4        0.20        1.77      4.75 o 
  -9   0   4        0.77        5.70      3.26 o 
  -8   0   4       16.14       11.68      4.07 o 
  -7   0   4      125.87      137.45      6.80 o 
  -6   0   4       43.02       40.62      3.67 o 
  -5   0   4       14.37       16.70      2.72 o 
  -4   0   4       15.51       20.24      4.48 o 
  -3   0   4       31.78       30.97      4.08 o 
  -2   0   4      173.80      180.28      3.27 o 
  -1   0   4      450.00      449.70      5.63 o 
   0   0   4      510.22      531.65      6.60 o 
   1   0   4       93.15       85.06      2.18 o 
   2   0   4      376.44      418.58      9.72 o 
   3   0   4      236.97      244.02      7.23 o 
   4   0   4        1.08        1.63      2.17 o 
   5   0   4       72.41       86.44      1.77 o 
   6   0   4        8.28        9.10      1.77 o 
   7   0   4        5.19        4.89      3.12 o 
   8   0   4        0.65       -0.41      5.43 o 
   9   0   4       22.76       29.74      5.84 o 
  10   0   4       11.80       17.92      5.70 o 
  -9   1   4        9.94       10.46      4.35 o 
  -8   1   4        2.69        5.30      4.62 o 
  -7   1   4       11.94       12.09      5.02 o 
  -6   1   4        2.93        5.30      4.07 o 
  -5   1   4       50.85       57.06      5.03 o 
  -4   1   4      120.08      142.54      6.26 o 
  -3   1   4      138.15      148.07      5.99 o 
  -2   1   4      327.63      302.84      7.11 o 
  -1   1   4      606.94      495.16      5.65 o 
   0   1   4      153.58      142.05      4.36 o 
   1   1   4      888.94      846.12     10.43 o 
   2   1   4      279.65      299.40      5.74 o 
   3   1   4     2055.51     2173.29     25.35 o 
   4   1   4      498.67      431.65      8.63 o 
   5   1   4        3.85        2.44      2.85 o 
   6   1   4        3.87        2.31      2.04 o 
   7   1   4        1.48        4.07      4.07 o 
   8   1   4        6.28        5.30      3.80 o 
   9   1   4        1.84        2.72      3.94 o 
  10   1   4        0.07        0.41      2.85 o 
  11   1   4       11.22        6.79      4.21 o 
  -9   2   4        4.55        6.11      3.67 o 
  -8   2   4        9.65       18.33      3.80 o 
  -7   2   4       20.84       29.20      4.35 o 
  -6   2   4        2.96        7.06      3.12 o 
  -5   2   4       22.71       24.31      3.80 o 
  -4   2   4       34.88       39.53      3.26 o 
  -3   2   4      154.87      159.78      3.40 o 
  -2   2   4        1.37        4.89      2.44 o 
  -1   2   4       45.30       42.13      2.85 o 
   0   2   4        9.92        6.93      1.77 o 
   1   2   4       12.49       17.79      2.04 o 
   2   2   4        1.85        1.90      2.44 o 
   3   2   4       27.00       30.98      1.90 o 
   4   2   4      337.06      348.01      6.56 o 
   5   2   4      102.00       94.65      4.22 o 
   6   2   4      104.32      140.05      3.81 o 
   7   2   4       14.98       13.17      2.44 o 
   8   2   4        5.43        9.64      2.04 o 
   9   2   4        0.37        1.36      2.44 o 
  10   2   4        4.38        6.52      3.26 o 
  11   2   4        4.22        2.04      4.62 o 
  -8   3   4        3.94        2.17      5.70 o 
  -7   3   4        1.44        2.58      4.62 o 
  -6   3   4        8.44        9.51      2.85 o 
  -5   3   4       16.98       16.16      2.85 o 
  -4   3   4        3.99        5.16      2.31 o 
  -3   3   4        7.94        9.91      1.90 o 
  -2   3   4      387.08      401.81      4.37 o 
  -1   3   4      415.74      403.62     17.51 o 
   0   3   4      566.30      522.19     32.97 o 
   1   3   4       21.45       22.69      1.49 o 
   2   3   4       42.94       50.29      1.63 o 
   3   3   4        7.31        4.75      1.49 o 
   4   3   4       82.07       86.35      6.12 o 
   5   3   4      174.12      199.88      7.62 o 
   6   3   4       35.38       31.65      2.72 o 
   7   3   4        3.05        4.34      1.90 o 
   8   3   4        6.33        2.58      2.44 o 
   9   3   4        1.78        6.25      2.31 o 
  10   3   4       11.94       13.44      3.53 o 
  11   3   4        0.25        2.04      3.26 o 
  -7   4   4        6.43        4.48      4.35 o 
  -6   4   4        0.02       -0.14      3.12 o 
  -5   4   4        8.77        5.97      6.11 o 
  -4   4   4       23.10       34.50      4.75 o 
  -3   4   4       40.47       58.01      4.75 o 
  -2   4   4       26.86       21.32      3.26 o 
  -1   4   4       14.34       19.15      1.63 o 
   0   4   4      432.66      440.28      6.57 o 
   1   4   4      167.71      180.34      5.99 o 
   3   4   4       47.53       65.23      3.81 o 
   4   4   4      262.30      239.11      6.82 o 
   5   4   4      427.91      436.03      8.75 o 
   6   4   4       40.96       36.82      1.49 o 
   7   4   4       72.02       82.76      4.76 o 
   8   4   4       94.27       92.42      5.44 o 
   9   4   4        6.00        7.06      2.58 o 
  10   4   4        0.39        1.77      3.67 o 
  11   4   4        0.17        0.68      3.12 o 
  -7   5   4        0.00       -3.26      3.94 o 
  -6   5   4        3.74        5.57      4.21 o 
  -5   5   4       31.65       33.14      4.07 o 
  -4   5   4        1.07       -0.68      3.53 o 
  -3   5   4       12.66       17.25      2.17 o 
  -2   5   4        2.59        3.67      2.17 o 
  -1   5   4      119.92      119.27     12.65 o 
   0   5   4        0.11        1.63      1.90 o 
   1   5   4       91.71       84.44      6.12 o 
   2   5   4        5.98       10.32      2.58 o 
   3   5   4       39.97       40.62      2.72 o 
   4   5   4      559.36      615.59      9.73 o 
   5   5   4       39.62       28.39      2.45 o 
   6   5   4       27.23       27.16      1.49 o 
   7   5   4       33.36       30.70      2.44 o 
   8   5   4        1.23       -2.04      5.02 o 
   9   5   4        1.21        2.58      1.49 o 
  10   5   4        0.37        0.00      6.92 o 
  11   5   4        7.14        3.94      6.11 o 
  -6   6   4        0.37       -1.09      3.39 o 
  -5   6   4        0.00       -0.68      4.07 o 
  -4   6   4        7.93        8.96      3.39 o 
  -3   6   4       20.16       13.72      3.80 o 
  -2   6   4       29.34       38.98      2.85 o 
  -1   6   4       21.45       17.93      2.99 o 
   0   6   4        0.35        1.63      1.36 o 
   1   6   4        1.17        5.43      1.90 o 
   2   6   4       31.78       35.32      3.40 o 
   3   6   4        0.49        0.27      5.57 o 
   4   6   4       95.15      125.22      6.93 o 
   5   6   4       14.80       13.72      3.26 o 
   6   6   4        0.19        0.14      2.31 o 
   7   6   4        3.22        2.44      2.04 o 
   8   6   4       14.04       11.41      3.39 o 
   9   6   4       28.49       25.26      5.98 o 
  10   6   4        0.19       -2.17      3.67 o 
  11   6   4        0.60        3.12      4.48 o 
  -5   7   4        0.92        1.77      3.80 o 
  -4   7   4        0.05        1.09      4.89 o 
  -3   7   4        4.30        5.02      2.17 o 
  -2   7   4       32.65       25.81      6.25 o 
  -1   7   4       49.66       44.56      6.93 o 
   0   7   4       18.79       15.48      4.89 o 
   1   7   4        1.20        5.16      2.99 o 
   2   7   4       31.65       18.07      9.51 o 
   3   7   4        0.06       -3.39      3.67 o 
   4   7   4      196.63      205.67      5.99 o 
   5   7   4       55.63       61.96      7.47 o 
   6   7   4        0.00       -0.27      2.58 o 
   7   7   4        0.73       -0.14      2.99 o 
   8   7   4        0.42       -1.09      2.44 o 
   9   7   4        3.48        4.21      2.99 o 
  10   7   4        0.26        0.54      2.44 o 
  11   7   4        0.10        0.14      3.26 o 
  -4   8   4        2.98        4.34      4.07 o 
  -3   8   4       17.83       17.79      6.93 o 
  -2   8   4       14.91       14.12      4.21 o 
  -1   8   4       17.06       15.89      3.26 o 
   0   8   4        8.39        3.53      3.53 o 
   1   8   4       14.06       13.72      5.70 o 
   3   8   4       55.71       53.67      8.56 o 
   4   8   4        1.73       -3.94      3.94 o 
   5   8   4        7.80        7.33      4.21 o 
   6   8   4        1.52       -1.22      8.28 o 
   7   8   4        8.10       10.46      2.58 o 
   8   8   4       93.66       83.99      6.93 o 
   9   8   4        1.18       -0.14      2.85 o 
  10   8   4        5.59        4.07      5.84 o 
  11   8   4        0.54        0.81      3.12 o 
  -3   9   4        0.00       -1.63      4.75 o 
  -2   9   4        4.56        2.44      5.16 o 
  -1   9   4        0.19       -1.22      3.80 o 
   0   9   4        2.64        3.67      3.53 o 
   1   9   4        0.11        2.72      5.02 o 
   2   9   4       31.19       38.03      5.16 o 
   3   9   4       35.24       40.34     10.32 o 
   4   9   4        4.79        1.63      4.48 o 
   5   9   4       33.45       38.17      4.89 o 
   6   9   4        1.20        2.99      4.75 o 
   7   9   4       10.45        8.69      5.57 o 
   8   9   4        2.48        5.16      3.26 o 
   9   9   4        3.22        3.39      3.12 o 
  11   9   4        2.43        0.27      3.26 o 
  -1  10   4        0.33       -2.04      3.26 o 
   0  10   4        0.38        0.95      4.62 o 
   1  10   4       10.75        7.74      4.89 o 
   2  10   4        5.06        3.53      4.48 o 
   3  10   4       11.95        3.80     11.54 o 
   4  10   4       35.36       31.51      6.25 o 
   6  10   4        0.06       -1.63      5.57 o 
   7  10   4        0.38       -0.95     11.54 o 
   8  10   4        0.16        2.85      2.72 o 
   9  10   4        0.56        1.36      2.44 o 
  10  10   4        0.75        2.58      5.97 o 
   1  11   4        1.33        1.09      2.72 o 
   2  11   4        0.04       -0.27      3.26 o 
   3  11   4        0.23       -0.54     12.22 o 
   4  11   4        1.68        2.04      5.84 o 
   5  11   4        0.73       -1.49      6.38 o 
   6  11   4        0.12       -0.81      6.65 o 
   7  11   4        0.09       -2.04     13.17 o 
   8  11   4        0.07        3.67      6.52 o 
   9  11   4        1.94        6.92      6.92 o 
   4  12   4        0.00        3.12      7.06 o 
   5  12   4        0.00        1.49      6.65 o 
   6  12   4        1.21        0.14      6.92 o 
   7  12   4        0.00        2.58     14.80 o 
  -6  -9   5        0.58       -0.54      4.62 o 
  -5  -9   5        1.18        5.30      6.38 o 
  -4  -9   5        0.45        0.95      8.28 o 
  -3  -9   5        0.87        1.77      6.79 o 
  -2  -9   5        0.57        0.95     12.63 o 
  -1  -9   5        0.73        0.81      5.16 o 
   0  -9   5        0.29       -6.11      7.06 o 
  -8  -8   5        0.41       -0.14      6.79 o 
  -7  -8   5        0.04       -1.09      7.33 o 
  -6  -8   5        3.42        1.49      5.16 o 
  -5  -8   5        0.11        1.49      4.07 o 
  -4  -8   5        3.27        4.34      3.12 o 
  -3  -8   5        3.79        3.67      5.57 o 
  -2  -8   5        2.81        6.38     11.41 o 
  -1  -8   5       12.61       13.04      3.80 o 
   0  -8   5        3.54        6.65      3.94 o 
   1  -8   5        5.62       -4.21      8.96 o 
   2  -8   5        0.00       -0.54      7.33 o 
  -9  -7   5        0.43        0.14      6.25 o 
  -8  -7   5        1.78       -0.54      3.12 o 
  -7  -7   5        0.52       -0.54      4.89 o 
  -6  -7   5        8.68        9.78      4.75 o 
  -5  -7   5        5.37       13.44      8.42 o 
  -4  -7   5       12.40       13.58      4.75 o 
  -3  -7   5        5.57        7.06      4.62 o 
  -2  -7   5        0.77        3.94      5.57 o 
  -1  -7   5        3.52        7.20      5.97 o 
   0  -7   5        4.42        4.62      3.39 o 
   1  -7   5        0.00        2.04      4.75 o 
   2  -7   5        9.39        9.51      4.48 o 
   3  -7   5        2.79        0.95      4.21 o 
   4  -7   5        2.17        3.67      4.21 o 
  -9  -6   5        0.65        0.14      5.16 o 
  -8  -6   5        0.00       -0.68      4.34 o 
  -7  -6   5        2.58        2.04      2.58 o 
  -6  -6   5       14.30       16.02      5.84 o 
  -5  -6   5        8.39        8.28      4.07 o 
  -4  -6   5       13.78       11.41      3.53 o 
  -3  -6   5       51.44       68.60      6.11 o 
  -2  -6   5       21.84       18.06      5.84 o 
  -1  -6   5        0.04        1.09      5.16 o 
   0  -6   5       12.05       11.27      4.48 o 
   1  -6   5        6.63        2.58      6.38 o 
   2  -6   5       14.90       13.72      5.16 o 
   3  -6   5        0.51       -0.54      3.26 o 
   4  -6   5        1.63       -3.80      5.02 o 
   5  -6   5        1.03       -3.53      3.53 o 
  -8  -5   5       19.80       25.39      4.89 o 
  -7  -5   5       20.37       20.64      4.89 o 
  -6  -5   5        3.80        0.95      2.72 o 
  -5  -5   5        0.43       -2.04      3.80 o 
  -4  -5   5       16.02       17.93      3.12 o 
  -3  -5   5        5.33        1.49      2.44 o 
  -2  -5   5        5.12        5.70      3.53 o 
  -1  -5   5        1.70        1.49      4.48 o 
   0  -5   5       15.67       21.05      5.30 o 
   1  -5   5       27.59       31.78      4.48 o 
   2  -5   5        1.57        0.14      5.30 o 
   3  -5   5        0.08       -0.27      2.99 o 
   4  -5   5        2.72        2.72      5.02 o 
   5  -5   5        6.33        6.79      4.75 o 
   6  -5   5       12.34        9.23      9.23 o 
 -10  -4   5        2.55        3.94      5.57 o 
  -9  -4   5        0.12       -1.49      4.62 o 
  -8  -4   5        4.65        3.80      4.07 o 
  -7  -4   5        4.75        2.85      8.01 o 
  -6  -4   5        1.85        2.04      2.04 o 
  -5  -4   5       16.60       18.74      3.53 o 
  -4  -4   5        3.08        4.62      1.63 o 
  -3  -4   5        5.16        5.84      2.72 o 
  -2  -4   5       29.24       28.25      3.94 o 
  -1  -4   5      222.17      225.64      9.94 o 
   0  -4   5       24.84       33.95      5.03 o 
   1  -4   5       44.35       44.02      4.21 o 
   2  -4   5       96.14       84.82      4.08 o 
   3  -4   5        7.05        6.25      5.97 o 
   4  -4   5       30.40       27.16      5.43 o 
   5  -4   5       13.09       13.31      4.07 o 
   6  -4   5        0.38        1.49      5.84 o 
   7  -4   5        1.20       -1.22      5.02 o 
 -10  -3   5        1.52        7.74      5.43 o 
  -9  -3   5        1.55        2.04      4.75 o 
  -8  -3   5       17.50       26.34      5.70 o 
  -7  -3   5        0.09        0.68      4.34 o 
  -6  -3   5        0.27       -0.95      3.39 o 
  -5  -3   5       56.96       56.66      4.48 o 
  -4  -3   5        0.01       -0.54      1.49 o 
  -3  -3   5       89.92       85.92      3.67 o 
  -2  -3   5      178.91      172.21      3.40 o 
  -1  -3   5        7.32        9.23      2.04 o 
   0  -3   5       44.88       43.88      2.85 o 
   1  -3   5      290.57      300.21      3.95 o 
   2  -3   5       14.86       12.09      3.12 o 
   3  -3   5        0.03        1.49      2.72 o 
   4  -3   5        8.10       10.05      3.26 o 
   5  -3   5        1.79        2.44      2.72 o 
   6  -3   5        9.72        8.42      5.02 o 
   7  -3   5        3.68        4.07      4.89 o 
   8  -3   5        0.66       -0.14      5.70 o 
 -10  -2   5        0.09        1.90      5.57 o 
  -9  -2   5        0.80        2.17      5.57 o 
  -8  -2   5        0.03       -3.67      5.70 o 
  -6  -2   5        0.01        4.21      3.12 o 
  -5  -2   5        0.01       -1.77      5.84 o 
  -4  -2   5        0.65        0.68      1.36 o 
  -3  -2   5      147.43      131.99      5.03 o 
  -2  -2   5      128.84      128.57      5.44 o 
  -1  -2   5        2.38        1.77      1.22 o 
   0  -2   5       97.33      109.75      2.58 o 
   1  -2   5      194.19      204.98      5.86 o 
   2  -2   5       29.58       22.68      3.80 o 
   3  -2   5       70.38       61.16      4.21 o 
   4  -2   5       51.03       51.90      3.80 o 
   5  -2   5        4.70        4.75      3.26 o 
   6  -2   5        0.03       -1.49      4.21 o 
   7  -2   5        1.46        3.12      3.26 o 
   8  -2   5        1.60        1.22      4.62 o 
   9  -2   5        0.00       -2.99      6.38 o 
  -9  -1   5        2.66        2.72      5.16 o 
  -6  -1   5       39.26       50.67      3.53 o 
  -4  -1   5       53.25       43.48      2.99 o 
  -3  -1   5       21.88       13.99      1.49 o 
  -2  -1   5      120.89      130.89      4.76 o 
  -1  -1   5        5.75        5.57      2.17 o 
   0  -1   5      363.71      374.45      7.11 o 
   1  -1   5      341.80      349.91      5.60 o 
   2  -1   5        4.56        2.85      2.31 o 
   3  -1   5       97.34      112.18      3.81 o 
   4  -1   5       25.23       21.60      2.31 o 
   5  -1   5      126.62      123.07      5.17 o 
   6  -1   5       44.69       41.98      5.16 o 
   7  -1   5       15.43       15.75      3.26 o 
   8  -1   5        2.28        3.53      4.89 o 
   9  -1   5        4.09        2.58      5.57 o 
  -9   0   5        2.83        4.07      5.02 o 
  -8   0   5        6.26        9.10      4.75 o 
  -5   0   5       11.53        9.64      2.99 o 
  -4   0   5       10.99       13.04      4.89 o 
  -3   0   5      264.90      251.00      6.68 o 
  -2   0   5        7.84       11.54      1.63 o 
  -1   0   5       22.51       24.31      1.63 o 
   0   0   5        4.32        4.35      1.22 o 
   1   0   5      857.56      816.18     10.78 o 
   2   0   5      889.08     1021.29     11.46 o 
   3   0   5      111.39      104.47      3.54 o 
   4   0   5       98.13      117.35      2.58 o 
   5   0   5        3.33        4.62      1.49 o 
   6   0   5        0.12        2.04      3.26 o 
   7   0   5       44.78       59.36      5.16 o 
   8   0   5        0.69        3.39      3.94 o 
   9   0   5        0.05       -0.81      2.99 o 
  10   0   5        7.48        5.70      3.26 o 
  -9   1   5        2.30        1.09      4.34 o 
  -7   1   5       20.86       14.80      5.98 o 
  -6   1   5      113.00      136.62      7.20 o 
  -5   1   5       40.72       29.88      4.89 o 
  -4   1   5       29.94       27.44      2.58 o 
  -3   1   5      281.16      277.89      5.05 o 
  -2   1   5      159.81      144.32      5.99 o 
  -1   1   5      193.97      167.37      2.59 o 
   0   1   5       39.35       38.18      1.77 o 
   1   1   5      561.59      661.29     10.72 o 
   2   1   5      341.49      333.35      8.20 o 
   3   1   5      597.57      587.00     10.57 o 
   4   1   5      729.03      747.38     10.44 o 
   5   1   5       39.60       48.23      3.40 o 
   6   1   5       33.09       25.94      3.80 o 
   7   1   5       16.82       19.42      4.89 o 
   8   1   5        4.64        8.55      3.12 o 
   9   1   5        2.48        5.57      5.30 o 
  10   1   5        1.90        1.49      5.30 o 
  -8   2   5        0.61        0.27      4.75 o 
  -7   2   5        1.36        3.53      4.07 o 
  -6   2   5       20.26       22.41      5.02 o 
  -5   2   5       93.36       99.63      5.84 o 
  -4   2   5       18.12       31.24      4.07 o 
  -3   2   5        2.53        2.31      1.22 o 
  -2   2   5      256.15      254.28      6.82 o 
  -1   2   5       95.54       89.09      2.86 o 
   0   2   5       51.19       41.86      2.58 o 
   1   2   5        0.83        0.68      0.81 o 
   2   2   5      464.53      434.44      7.95 o 
   3   2   5       12.70       10.73      1.09 o 
   4   2   5       17.17       17.93      2.31 o 
   5   2   5      400.16      424.52      5.05 o 
   6   2   5        0.73        3.26      4.48 o 
   7   2   5        3.98        3.12      2.85 o 
   8   2   5        4.62        5.43      2.85 o 
   9   2   5        0.08       -2.17      5.43 o 
  10   2   5        0.53        0.54      2.85 o 
  11   2   5        0.01       -2.72      4.48 o 
  -8   3   5        8.08       16.43     11.68 o 
  -7   3   5        1.16        1.09      4.62 o 
  -6   3   5       11.32       11.81      3.39 o 
  -5   3   5        0.05       -1.36      3.53 o 
  -4   3   5       72.37       76.23      8.29 o 
  -3   3   5       26.85       24.18      2.17 o 
  -2   3   5       37.53       39.80      2.99 o 
  -1   3   5        1.81        2.58      2.17 o 
   0   3   5       14.65       19.69      2.44 o 
   2   3   5      230.33      185.91      3.96 o 
   3   3   5       69.21       89.59      4.89 o 
   4   3   5       85.87       73.97      4.08 o 
   5   3   5        6.54        2.72      1.49 o 
   6   3   5      162.21      195.54     10.89 o 
   7   3   5        0.28        2.31      3.53 o 
   8   3   5        1.65        6.38      3.26 o 
   9   3   5       10.19        4.07      4.07 o 
  10   3   5        0.86        0.14      4.75 o 
  11   3   5        0.99       -1.90      3.12 o 
  -7   4   5        1.13        0.14      3.80 o 
  -6   4   5        5.72        2.17      3.12 o 
  -5   4   5        8.79       10.46      5.30 o 
  -4   4   5        0.00        0.41      3.39 o 
  -3   4   5      152.91      165.41      5.99 o 
  -1   4   5        0.27        0.41      1.49 o 
   0   4   5     1258.89     1258.99     16.21 o 
   1   4   5       23.53       23.50      3.80 o 
   2   4   5      161.07      146.92      5.31 o 
   3   4   5       28.41       20.51      1.90 o 
   4   4   5      266.80      229.78      6.82 o 
   5   4   5        8.93       17.25      4.21 o 
   6   4   5      114.74       90.02      5.71 o 
   7   4   5        5.34        7.06      1.90 o 
   8   4   5        8.98        8.69      3.26 o 
   9   4   5        8.21        7.06      2.04 o 
  10   4   5        0.00        5.43      4.48 o 
  11   4   5        0.00        0.41      3.67 o 
  -6   5   5        1.32       -1.90      5.43 o 
  -5   5   5        7.78       16.57      4.21 o 
  -4   5   5        5.99        6.92      2.58 o 
  -3   5   5       79.05       75.29      3.67 o 
  -2   5   5        7.49        6.11      2.17 o 
  -1   5   5       48.36       51.90      4.21 o 
   0   5   5       23.82       27.03      4.21 o 
   1   5   5      123.59      146.51      4.35 o 
   2   5   5       46.93       47.01      2.99 o 
   3   5   5        4.12        6.79      2.04 o 
   4   5   5      112.27       94.93      2.99 o 
   5   5   5        0.03        0.00      2.04 o 
   6   5   5        1.19        0.54      1.36 o 
   7   5   5      109.29      120.86      6.93 o 
   8   5   5        0.12       -1.09      2.17 o 
   9   5   5       10.98       13.58      3.67 o 
  10   5   5        1.14        0.81      3.26 o 
  11   5   5        1.75        2.99      3.12 o 
  -6   6   5        1.63        1.22      5.43 o 
  -5   6   5        4.28        7.33      3.12 o 
  -4   6   5        1.90        0.81      3.67 o 
  -3   6   5       18.94       16.70      3.12 o 
  -2   6   5       49.03       58.01      4.62 o 
  -1   6   5       13.82       17.11      3.53 o 
   0   6   5       14.10       11.41      1.77 o 
   1   6   5        3.73        5.16      3.26 o 
   2   6   5       11.94       14.12      5.84 o 
   3   6   5       11.67       16.16      5.98 o 
   4   6   5       11.10       13.58      2.85 o 
   5   6   5        0.08        3.12      1.90 o 
   7   6   5        0.16        0.00      2.17 o 
   8   6   5       14.27       12.22      2.99 o 
   9   6   5        0.01        1.09      3.26 o 
  10   6   5        0.01        1.63      2.99 o 
  11   6   5        0.04       -0.54      4.07 o 
  -5   7   5        0.07        0.95      5.70 o 
  -4   7   5        0.82        1.63      2.44 o 
  -3   7   5        0.48       -0.14      3.80 o 
  -2   7   5       27.93       29.74      4.21 o 
  -1   7   5        2.68        3.12      2.85 o 
   0   7   5        9.98        8.55      3.53 o 
   1   7   5        1.04        1.49      3.53 o 
   2   7   5       91.18      117.03      5.03 o 
   3   7   5       83.96       84.95      4.49 o 
   4   7   5       16.03       18.06      3.80 o 
   5   7   5       71.76       67.54      8.70 o 
   6   7   5       61.10       69.02      8.15 o 
   7   7   5        6.74        6.25      8.01 o 
   8   7   5       13.95       11.14      2.99 o 
   9   7   5        5.46        7.33      2.72 o 
  10   7   5        0.02        5.43      4.75 o 
  11   7   5        0.01       -3.67      3.67 o 
  -4   8   5        7.46        3.67      5.16 o 
  -3   8   5        3.10       -0.54      3.26 o 
  -2   8   5       26.60       28.25      4.07 o 
  -1   8   5        3.79       -1.09      2.99 o 
   0   8   5      144.54      141.14     30.73 o 
   1   8   5       46.57       65.20     10.19 o 
   2   8   5        3.00        6.79      8.28 o 
   3   8   5       32.95       42.11      9.10 o 
   4   8   5       13.87       19.15      4.62 o 
   5   8   5        2.10        3.94      4.07 o 
   6   8   5       20.09       20.78      5.84 o 
   7   8   5        3.80        0.68      2.44 o 
   8   8   5        3.55        5.84      9.23 o 
   9   8   5       16.13        8.15      5.16 o 
  10   8   5        2.59        2.85      4.62 o 
  11   8   5        0.50       -1.09      5.97 o 
  -3   9   5        2.70        5.02      4.75 o 
  -2   9   5        0.69        0.81      6.11 o 
  -1   9   5        2.65        0.54      4.48 o 
   0   9   5        0.45       -0.54      4.34 o 
   1   9   5       22.88       16.02     10.05 o 
   2   9   5       16.69       34.09     11.00 o 
   4   9   5        0.28        0.14      4.62 o 
   6   9   5       19.54       22.27      5.43 o 
   7   9   5        0.34        1.36      3.67 o 
   8   9   5        1.86        0.95      2.31 o 
   9   9   5        0.73        2.04      3.67 o 
  11   9   5        0.01       -0.41      3.53 o 
  -1  10   5        0.03        1.09      4.48 o 
   0  10   5        3.49        1.09      3.26 o 
   1  10   5        0.11        2.85     11.27 o 
   2  10   5       20.75       20.51     11.81 o 
   3  10   5        2.18        0.95      5.97 o 
   4  10   5       22.31       17.11      5.70 o 
   5  10   5        1.03        6.25     11.00 o 
   6  10   5        6.18        7.06      5.57 o 
   7  10   5        0.20       -1.63     11.27 o 
   8  10   5        0.48       -1.77      4.89 o 
   9  10   5        1.67        1.22      3.80 o 
  10  10   5        0.23        2.44      2.99 o 
   1  11   5        1.53       -4.75      6.65 o 
   2  11   5        0.72       -0.68     12.49 o 
   3  11   5        0.16       -0.68      6.11 o 
   4  11   5        0.89       -6.52      6.52 o 
   5  11   5        1.07        8.96     12.36 o 
   6  11   5        6.24        5.84      6.11 o 
   7  11   5        0.07       -4.62     11.81 o 
   8  11   5        1.68        3.80      3.53 o 
   9  11   5        1.89       -2.17      4.21 o 
   4  12   5        0.03        1.49      6.79 o 
   5  12   5        0.12       -5.16     14.12 o 
   6  12   5        0.09        5.16      7.33 o 
   7  12   5        2.49       -2.04      7.88 o 
  -4  -9   6        2.70        6.65      5.16 o 
  -3  -9   6        0.38        1.63      8.83 o 
  -2  -9   6        3.19        1.36      6.38 o 
  -7  -8   6        0.36       -1.22      7.20 o 
  -6  -8   6        0.26        1.49      5.70 o 
  -5  -8   6        0.48        4.62      9.78 o 
  -4  -8   6        2.67        8.15      5.97 o 
  -3  -8   6        2.22        5.30      6.65 o 
  -2  -8   6        2.65       -1.63      5.57 o 
  -1  -8   6        0.29        0.81      4.21 o 
   0  -8   6        0.00       -1.63      6.92 o 
   1  -8   6        3.42       11.41     11.27 o 
  -8  -7   6        0.01       -4.21      7.06 o 
  -7  -7   6        0.50        0.27      6.38 o 
  -6  -7   6        6.53        4.35      3.53 o 
  -5  -7   6        2.48        3.80      5.30 o 
  -4  -7   6       26.42       20.51      6.25 o 
  -3  -7   6        4.95        1.36      6.79 o 
  -2  -7   6        2.07       -1.09     13.85 o 
  -1  -7   6        0.56       -1.22      3.67 o 
   0  -7   6        2.20        5.30      3.53 o 
   1  -7   6        1.36        3.80      6.92 o 
   2  -7   6        0.70       -1.49      5.84 o 
   3  -7   6        0.47        2.58      8.69 o 
  -8  -6   6        0.79       -0.14      2.72 o 
  -7  -6   6        2.78        3.12      3.94 o 
  -6  -6   6        1.28        3.80      4.62 o 
  -5  -6   6        2.38        4.21      2.99 o 
  -4  -6   6       21.41       31.64      5.16 o 
  -3  -6   6        0.19       -0.54      5.84 o 
  -2  -6   6        0.84        0.81      2.58 o 
  -1  -6   6        6.86        7.06      2.85 o 
   0  -6   6       16.54       17.25      2.99 o 
   1  -6   6        2.94        8.83     10.05 o 
   2  -6   6        0.04       -1.36      5.16 o 
   4  -6   6        5.33        3.67      5.84 o 
  -9  -5   6        0.07       -0.95      5.16 o 
  -8  -5   6        0.21       -0.68      4.89 o 
  -7  -5   6        0.25       -1.49      5.84 o 
  -6  -5   6        1.89        4.48      3.53 o 
  -5  -5   6       10.37       10.05      4.62 o 
  -4  -5   6        0.25       -2.17      2.99 o 
  -3  -5   6       11.17       12.22      3.26 o 
  -2  -5   6       18.52       17.25      3.67 o 
  -1  -5   6        0.60        1.22      2.31 o 
   0  -5   6       24.96       24.04      4.21 o 
   1  -5   6        0.52        0.95      3.53 o 
   2  -5   6        4.00        0.14      3.94 o 
   3  -5   6        8.03       12.49      4.48 o 
   4  -5   6        0.11       -3.53      5.16 o 
   5  -5   6        1.02        4.21      4.48 o 
   6  -5   6        0.12        2.85      4.07 o 
  -9  -4   6        0.72        3.94      4.34 o 
  -8  -4   6        6.00        9.37      4.75 o 
  -7  -4   6       24.95       23.09      4.75 o 
  -6  -4   6        5.06        5.84      2.17 o 
  -5  -4   6        5.27        6.25      2.44 o 
  -3  -4   6        7.57       11.00      2.85 o 
  -2  -4   6      113.06      123.32      4.76 o 
  -1  -4   6       57.96       52.85      4.35 o 
   0  -4   6        0.21        0.54      3.67 o 
   1  -4   6        0.75       -2.04      2.31 o 
   2  -4   6       29.62       13.17      5.57 o 
   3  -4   6       62.28       61.95      7.20 o 
   4  -4   6        1.26       -0.54      7.74 o 
   5  -4   6        0.91        3.39      5.43 o 
   6  -4   6        1.21       -3.12      6.92 o 
   7  -4   6        0.77       -1.77      8.15 o 
  -8  -3   6        3.60       -3.53      4.21 o 
  -7  -3   6       39.14       52.29      4.62 o 
  -6  -3   6       16.27       15.21      7.60 o 
  -5  -3   6       35.28       40.34      5.16 o 
  -4  -3   6       22.47       18.61      3.12 o 
  -3  -3   6       15.33       16.30      2.85 o 
  -2  -3   6        7.87        5.43      2.44 o 
  -1  -3   6       86.32       91.48      3.13 o 
   0  -3   6       38.74       51.21      2.99 o 
   1  -3   6        0.83       -0.14      2.72 o 
   2  -3   6        8.27        8.55      3.80 o 
   3  -3   6       17.10       14.12      5.16 o 
   4  -3   6        6.24        8.83      2.44 o 
   5  -3   6        7.75        4.07      6.93 o 
   6  -3   6        0.86       -0.14      2.85 o 
   7  -3   6        5.36        6.92      4.62 o 
   8  -3   6        1.32        0.27      4.21 o 
  -9  -2   6        3.32        4.34      5.02 o 
  -8  -2   6        3.91        0.95      4.21 o 
  -7  -2   6        0.21        4.21      3.80 o 
  -6  -2   6       21.18       12.22      4.48 o 
  -5  -2   6        7.81        7.74      1.90 o 
  -4  -2   6        5.49        5.57      2.04 o 
  -3  -2   6       39.66       38.17      1.63 o 
  -2  -2   6      113.28      118.86      4.08 o 
  -1  -2   6        6.34        3.80      2.85 o 
   0  -2   6        0.26       -0.54      2.58 o 
   1  -2   6       98.63       81.72      3.81 o 
   2  -2   6        0.40        4.21      2.31 o 
   3  -2   6       14.93       16.02      6.79 o 
   4  -2   6       13.98       12.63      2.31 o 
   5  -2   6        7.08        5.02      2.44 o 
   6  -2   6       21.44       17.65      5.43 o 
   7  -2   6        1.80        5.16      4.89 o 
   8  -2   6        1.62       -0.27      4.48 o 
  -9  -1   6        0.13       -2.99      5.43 o 
  -8  -1   6        3.59        2.72      4.62 o 
  -6  -1   6       14.35        9.78      4.35 o 
  -5  -1   6        5.76        3.12      3.12 o 
  -4  -1   6       22.88       18.20      5.03 o 
  -3  -1   6      106.50      104.29      2.99 o 
  -2  -1   6      163.90      175.44      4.63 o 
  -1  -1   6        0.00        3.67      2.44 o 
   0  -1   6       71.71       64.43      3.53 o 
   1  -1   6        0.72        1.09      2.72 o 
   2  -1   6       54.26       47.29      3.67 o 
   3  -1   6       23.72       23.63      4.07 o 
   4  -1   6        1.60        0.27      2.58 o 
   5  -1   6        0.80       -1.36      3.39 o 
   6  -1   6        3.90        5.57      3.53 o 
   7  -1   6       18.27       12.77      4.35 o 
   8  -1   6        0.19        0.41      4.48 o 
   9  -1   6        1.42       -0.14      3.39 o 
  -9   0   6        3.00        7.47      5.43 o 
  -8   0   6        2.23        1.49      4.89 o 
  -7   0   6       21.54       25.94      4.48 o 
  -5   0   6       75.85       91.46      5.71 o 
  -4   0   6        2.98        0.95      2.85 o 
  -3   0   6       31.09       35.18      2.85 o 
  -2   0   6      124.32      119.85      2.72 o 
  -1   0   6      294.69      282.43      4.78 o 
   0   0   6       47.58       50.69      2.85 o 
   1   0   6      214.86      207.55      4.91 o 
   2   0   6      412.78      405.72      7.79 o 
   3   0   6      380.53      389.20      8.06 o 
   4   0   6       52.54       60.60      3.26 o 
   5   0   6        2.25       -0.14      4.21 o 
   6   0   6       70.50       87.92      4.48 o 
   7   0   6        3.21        5.97      4.75 o 
   8   0   6       12.14        9.91      5.30 o 
   9   0   6        6.24        7.60      4.75 o 
  10   0   6        0.13       -0.68      5.97 o 
  -8   1   6        0.19        4.62      4.89 o 
  -7   1   6       12.09       18.06      4.75 o 
  -6   1   6       21.84       27.98      4.07 o 
  -4   1   6       81.64       70.81      4.89 o 
  -3   1   6      131.24      125.55      5.71 o 
  -2   1   6        0.97        1.22      2.44 o 
  -1   1   6      232.45      256.80      3.41 o 
   0   1   6       24.09       21.73      2.58 o 
   1   1   6       55.88       65.10      4.08 o 
   2   1   6       22.64       27.30      3.26 o 
   3   1   6      496.92      508.35      8.90 o 
   4   1   6       12.83       18.47      2.85 o 
   5   1   6        3.11        6.65      1.63 o 
   6   1   6        0.06        0.81      3.67 o 
   7   1   6        0.03        1.63      3.53 o 
   8   1   6        4.41        6.25      2.72 o 
   9   1   6        1.63        3.67      2.72 o 
  10   1   6        1.23       -2.04      3.80 o 
  -8   2   6        0.13        5.43      5.43 o 
  -7   2   6        5.96        8.96      4.75 o 
  -6   2   6        4.95       10.86      4.35 o 
  -5   2   6        6.24        7.33      3.67 o 
  -4   2   6        2.95        4.89      2.17 o 
  -3   2   6       20.95       17.52      2.04 o 
  -2   2   6      332.69      395.12      5.32 o 
  -1   2   6       21.61       21.73      4.48 o 
   0   2   6     1530.10     1528.83     17.14 o 
   1   2   6        1.32        1.63      2.17 o 
   2   2   6      205.36      204.14      3.00 o 
   3   2   6      255.11      262.36      5.05 o 
   4   2   6        7.72        9.64      1.63 o 
   5   2   6       38.80       53.39      4.62 o 
   6   2   6       34.12       31.92      3.26 o 
   7   2   6        1.36        1.63      3.39 o 
   8   2   6       10.24        7.60      3.26 o 
   9   2   6       24.55       22.68      5.84 o 
  10   2   6        1.41        0.14      4.62 o 
  11   2   6        0.42        1.77      5.97 o 
  -8   3   6        0.51        0.27      6.25 o 
  -7   3   6        0.29       -0.81      5.02 o 
  -6   3   6        1.38        1.90      3.80 o 
  -5   3   6        1.07        2.04      2.58 o 
  -4   3   6       20.82       20.10      4.75 o 
  -3   3   6        3.11       -0.14      2.04 o 
  -2   3   6       28.74       23.36      2.44 o 
  -1   3   6      267.40      243.61     20.31 o 
   0   3   6      399.49      463.29     47.70 o 
   2   3   6      322.45      268.43     24.71 o 
   3   3   6      169.54      139.29      3.54 o 
   4   3   6        1.94       14.53      4.62 o 
   5   3   6       30.98       29.75      3.40 o 
   6   3   6        0.60        3.26      3.12 o 
   7   3   6       82.47       76.38      8.29 o 
   8   3   6       11.34       16.70      4.35 o 
   9   3   6        3.49        3.67      2.58 o 
  10   3   6        0.03        2.72      3.94 o 
  11   3   6        1.84        4.21      3.94 o 
  -7   4   6        1.40       -0.14      5.57 o 
  -6   4   6        3.63        6.79      4.62 o 
  -5   4   6       18.81       29.47      3.26 o 
  -4   4   6        0.25       -0.54      2.44 o 
  -3   4   6       67.02       62.50      3.26 o 
  -2   4   6        2.55        2.17      3.67 o 
  -1   4   6        0.69        1.90      4.34 o 
   0   4   6       49.56       42.39      3.13 o 
   1   4   6      156.98      127.13      4.63 o 
   2   4   6       62.18       50.97      2.31 o 
   3   4   6      230.26      187.10      4.50 o 
   5   4   6      137.50      145.01      6.26 o 
   6   4   6        0.51       -0.41      3.39 o 
   7   4   6        5.86        5.57      2.31 o 
   8   4   6       18.66       13.44      3.94 o 
   9   4   6        4.76        5.02      3.39 o 
  10   4   6        1.34        2.99      4.62 o 
  11   4   6        0.62        2.72      4.62 o 
  -6   5   6        0.79        2.99      4.21 o 
  -5   5   6       13.40       14.39      4.62 o 
  -4   5   6        1.47        0.00      2.72 o 
  -3   5   6       24.85       24.72      3.53 o 
  -2   5   6        0.95        1.63      2.04 o 
  -1   5   6        3.54        2.04      1.90 o 
   0   5   6        1.26        1.36      2.04 o 
   1   5   6       48.93       31.52      2.72 o 
   2   5   6       17.60       21.19      2.99 o 
   3   5   6      132.23      115.36      3.26 o 
   4   5   6       24.32       36.40      4.48 o 
   5   5   6        0.01        1.36      1.90 o 
   6   5   6        1.85        4.21      1.90 o 
   7   5   6        1.41        2.44      2.17 o 
   8   5   6       42.00       45.50      4.48 o 
   9   5   6        1.58        1.09      3.94 o 
  10   5   6        0.75       -0.14      2.99 o 
  11   5   6        0.27        0.00      3.12 o 
  -5   6   6        5.79        7.06     11.13 o 
  -4   6   6        5.62        6.79      4.21 o 
  -3   6   6        0.18        0.95      3.12 o 
  -2   6   6      141.10      143.18      4.08 o 
  -1   6   6        0.58        1.09      4.34 o 
   0   6   6      164.27      171.96      8.16 o 
   1   6   6       38.18       54.34      3.67 o 
   2   6   6       79.54      103.98      7.48 o 
   3   6   6       27.13       24.04      4.35 o 
   4   6   6       35.57       41.43      2.85 o 
   5   6   6        0.65        3.12      2.31 o 
   6   6   6        5.71        2.99      1.77 o 
   7   6   6       10.47        8.01      2.31 o 
   8   6   6        1.11        3.39      6.38 o 
   9   6   6       11.40       10.05      3.80 o 
  10   6   6        0.11       -2.72      2.72 o 
  11   6   6        0.01        1.90      4.62 o 
  -5   7   6        1.02        0.54      3.39 o 
  -4   7   6        4.22        1.22      4.34 o 
  -3   7   6        0.11        0.14      2.17 o 
  -2   7   6        0.06        2.99      4.21 o 
  -1   7   6       53.83       57.46      2.58 o 
   0   7   6      121.97      114.88      8.84 o 
   2   7   6        7.49       14.12      3.67 o 
   3   7   6       61.12       62.23      4.48 o 
   4   7   6        0.31       -1.49      2.58 o 
   5   7   6        6.28        7.74      2.72 o 
   6   7   6        0.24       -1.22      2.04 o 
   7   7   6       60.30       51.22      4.76 o 
   8   7   6        0.85        1.90      4.75 o 
   9   7   6       15.03       12.49      6.52 o 
  10   7   6        2.22        4.34      3.67 o 
  11   7   6        0.81        0.68      4.75 o 
  -4   8   6        0.04       -2.99      5.43 o 
  -3   8   6        6.58        4.07      3.94 o 
  -2   8   6        0.24        2.85      2.58 o 
  -1   8   6        6.47        4.75      3.39 o 
   0   8   6        0.20        3.26      4.75 o 
   1   8   6      161.03      185.51     11.70 o 
   2   8   6       13.55       14.80      9.51 o 
   3   8   6       53.67       70.37      5.43 o 
   4   8   6        2.63       13.85      4.48 o 
   5   8   6       14.72       16.30      4.62 o 
   6   8   6        6.16        7.06      3.53 o 
   7   8   6       20.13       18.60      3.53 o 
   8   8   6       10.08        7.20      3.12 o 
  10   8   6        0.24       -2.17      7.06 o 
  11   8   6        0.27        2.31      2.99 o 
  -2   9   6        0.78        1.22      3.67 o 
  -1   9   6        7.31        6.38      4.89 o 
   0   9   6        0.60        1.49      2.31 o 
   1   9   6        2.33        2.99      5.57 o 
   2   9   6       11.70       15.62      5.30 o 
   3   9   6        0.53        3.39      4.07 o 
   4   9   6        6.73        8.69      4.62 o 
   5   9   6       30.00       39.39      5.98 o 
   6   9   6        3.13        2.85      2.72 o 
   7   9   6        4.91        6.38      3.80 o 
   8   9   6        2.18        3.67      2.44 o 
   9   9   6        0.63       -1.09      3.12 o 
  10   9   6        1.99       -0.27      3.80 o 
  11   9   6        3.55        2.44      3.94 o 
  -1  10   6        0.01       -1.49      4.48 o 
   0  10   6        0.49        5.57      5.84 o 
   1  10   6        7.54        2.44      5.70 o 
   2  10   6        0.31       -0.68      6.11 o 
   3  10   6        1.97       -0.68      5.57 o 
   4  10   6        1.85        3.12     11.27 o 
   5  10   6       16.08       16.57      5.84 o 
   6  10   6       10.15       11.13      6.52 o 
   7  10   6        1.56        4.21      3.53 o 
   8  10   6        0.00       -2.17      5.97 o 
   9  10   6        0.57        2.17      5.97 o 
  10  10   6        1.14        7.20      6.11 o 
   1  11   6        0.98        4.75      6.65 o 
   2  11   6        0.54       -2.44      6.11 o 
   3  11   6        0.27        1.36      6.79 o 
   4  11   6        0.69       -2.44     12.90 o 
   5  11   6        5.29        1.77      6.25 o 
   6  11   6        0.00        0.00      6.11 o 
   7  11   6        4.76        4.75      3.12 o 
   8  11   6        0.05       -2.85      5.84 o 
   9  11   6        2.51        4.07      9.64 o 
   4  12   6        0.42        0.54     14.66 o 
   5  12   6        0.13       -2.85      7.60 o 
  -5  -8   7        0.23        0.41      7.20 o 
  -4  -8   7        7.42        8.55      7.88 o 
  -3  -8   7        0.67        5.30     11.54 o 
  -2  -8   7        0.76        0.14      6.38 o 
  -1  -8   7        1.20        4.21      9.23 o 
   0  -8   7        2.16        0.54      7.88 o 
  -7  -7   7        0.05        1.49      7.74 o 
  -6  -7   7        0.81        0.54      5.16 o 
  -5  -7   7        0.01       -0.95      3.12 o 
  -4  -7   7        0.32       -0.41      2.85 o 
  -3  -7   7        7.60       10.05      7.60 o 
  -2  -7   7        2.83        5.57      7.06 o 
  -1  -7   7        0.21       -1.63      3.67 o 
   0  -7   7        2.06       -4.34      7.20 o 
   1  -7   7        0.01        1.22      3.94 o 
   2  -7   7        4.38        4.21      5.70 o 
  -8  -6   7        1.07        4.34      6.52 o 
  -7  -6   7        0.06       -1.90      4.21 o 
  -6  -6   7        0.67       -0.81      2.99 o 
  -5  -6   7        3.21        9.78      7.47 o 
  -4  -6   7       38.65       39.52      3.26 o 
  -3  -6   7       33.68       40.61      4.35 o 
  -2  -6   7        6.71        4.48      4.75 o 
  -1  -6   7        7.33        3.12      3.12 o 
   0  -6   7        7.06        7.33      6.52 o 
   1  -6   7        0.26        1.22      5.02 o 
   2  -6   7        0.00        0.95      8.01 o 
   3  -6   7        0.08       -3.12      4.62 o 
   4  -6   7        0.00       -0.95     12.76 o 
  -8  -5   7        0.42       -3.26     11.27 o 
  -7  -5   7        0.01        5.84      5.43 o 
  -6  -5   7        0.97        0.27      4.62 o 
  -5  -5   7        8.87       15.62      3.67 o 
  -4  -5   7        2.07        1.22      3.80 o 
  -3  -5   7       30.55       34.50      3.80 o 
  -2  -5   7        2.73        7.88      4.34 o 
  -1  -5   7        1.84        1.09      3.26 o 
   0  -5   7        0.95       -5.16      5.70 o 
   1  -5   7       12.13        8.83      4.48 o 
   2  -5   7        0.03       -1.49      3.94 o 
   3  -5   7        0.69       -3.26      3.26 o 
   4  -5   7        0.67        1.36      4.62 o 
   5  -5   7        2.82        0.68      5.57 o 
  -8  -4   7        4.80        7.20      5.02 o 
  -7  -4   7        0.01       -2.58      4.75 o 
  -6  -4   7        1.02        0.95      3.53 o 
  -5  -4   7       64.64       57.61      5.03 o 
  -4  -4   7        4.56        7.74      3.39 o 
  -3  -4   7        8.51        7.06      2.72 o 
  -2  -4   7        0.05        0.27      2.31 o 
  -1  -4   7        9.40       16.70      3.67 o 
   0  -4   7        5.38        2.99      2.44 o 
   1  -4   7        8.19        9.51      4.07 o 
   2  -4   7       12.55       10.32      4.07 o 
   3  -4   7        0.01        1.22      3.53 o 
   4  -4   7       12.97       10.46      3.94 o 
   5  -4   7        0.28        1.22      4.07 o 
   6  -4   7        0.15        0.00      3.26 o 
  -9  -3   7        3.04        4.34      5.16 o 
  -8  -3   7        2.75        0.81      4.34 o 
  -6  -3   7        0.01        2.58      4.21 o 
  -5  -3   7        1.72        0.81      2.99 o 
  -4  -3   7       41.50       36.95      2.72 o 
  -3  -3   7       89.10       89.57      5.98 o 
  -2  -3   7       38.75       35.18      3.53 o 
  -1  -3   7        0.01       -1.49      3.12 o 
   0  -3   7        4.59        3.80      2.44 o 
   1  -3   7        1.15        0.14      2.31 o 
   2  -3   7        1.25        6.52      4.07 o 
   3  -3   7        0.05       -0.54      2.44 o 
   4  -3   7       43.83       37.76      4.21 o 
   5  -3   7        1.27        1.63      3.39 o 
   6  -3   7        1.79        1.77      6.11 o 
   7  -3   7        1.46       -0.81      5.16 o 
  -9  -2   7        0.37        6.38      5.43 o 
  -8  -2   7        1.67        3.12      4.62 o 
  -7  -2   7        0.00       -4.75      5.30 o 
  -6  -2   7       22.16       20.10      4.48 o 
  -5  -2   7        1.45        4.07      1.63 o 
  -4  -2   7       16.94       17.79      2.99 o 
  -3  -2   7       61.11       51.63      4.62 o 
  -2  -2   7       11.57       13.04      2.44 o 
  -1  -2   7        6.41        7.20      3.26 o 
   0  -2   7      134.83      149.89      2.31 o 
   1  -2   7        4.48        2.31      2.58 o 
   2  -2   7        1.74        1.09      2.04 o 
   3  -2   7       16.55       17.52      2.44 o 
   4  -2   7        0.02       -0.95      4.48 o 
   5  -2   7        4.01        3.39      4.21 o 
   6  -2   7        3.71        3.67      5.43 o 
   7  -2   7        9.81       12.63      5.43 o 
   8  -2   7        0.11        1.90      4.48 o 
  -8  -1   7        0.00       -1.63      5.16 o 
  -6  -1   7        0.66        8.42      3.94 o 
  -5  -1   7        5.25        3.67      2.72 o 
  -4  -1   7       16.84       18.06      3.53 o 
  -3  -1   7       37.23       31.38      2.04 o 
  -2  -1   7        5.14        6.52      1.49 o 
  -1  -1   7        9.06       11.13      3.53 o 
   0  -1   7        0.01        2.72      2.99 o 
   1  -1   7      151.83      169.67      5.99 o 
   2  -1   7        0.24       -0.68      2.72 o 
   3  -1   7       51.65       55.02      3.53 o 
   4  -1   7        1.69        2.04      3.94 o 
   5  -1   7        5.18        2.58      4.07 o 
   6  -1   7        1.32        0.81      3.67 o 
   7  -1   7        4.68       -1.63      5.02 o 
   8  -1   7        0.85        0.27      4.75 o 
   9  -1   7        0.08        0.41      5.30 o 
  -6   0   7       24.13       19.96      4.07 o 
  -5   0   7       33.61       34.64      4.21 o 
  -4   0   7      144.54      120.50      5.58 o 
  -3   0   7       39.33       43.74      2.99 o 
  -2   0   7       12.89       20.51      3.80 o 
  -1   0   7        0.11        0.68      1.22 o 
   0   0   7        0.19        2.04      1.77 o 
   1   0   7       10.27       12.22      2.31 o 
   2   0   7      105.57       91.79      3.40 o 
   3   0   7       21.00       24.04      3.26 o 
   4   0   7        0.00        0.14      3.53 o 
   5   0   7       67.24       75.69      5.03 o 
   6   0   7        4.80        5.70      2.44 o 
   7   0   7       29.13       40.34      5.84 o 
   8   0   7        0.26        1.36      5.02 o 
   9   0   7        4.46        5.97      5.43 o 
  -8   1   7        0.43        5.43      4.21 o 
  -6   1   7        0.00       -0.14      4.07 o 
  -5   1   7       27.87       23.77      3.80 o 
  -4   1   7        3.51        9.91      3.26 o 
  -3   1   7        1.36        0.00      2.58 o 
  -2   1   7       27.22       24.31      3.40 o 
  -1   1   7       78.54       89.31      2.72 o 
   0   1   7      130.63      141.63      3.13 o 
   1   1   7       71.73       71.36      3.53 o 
   2   1   7       80.35       70.55      3.26 o 
   3   1   7      142.51      164.76      5.58 o 
   4   1   7      351.42      354.95      7.23 o 
   5   1   7       41.48       38.17      2.17 o 
   6   1   7       17.71       17.11      3.67 o 
   7   1   7        9.95       13.58      3.39 o 
   8   1   7        1.14       -0.68      2.58 o 
   9   1   7        0.00        1.90      4.21 o 
  10   1   7        3.29       -0.14      4.62 o 
  -8   2   7        4.90        9.10      5.70 o 
  -7   2   7        0.15        5.02      4.48 o 
  -6   2   7        6.34       11.27      5.16 o 
  -5   2   7        0.00       -1.22      4.75 o 
  -4   2   7      256.18      204.78      5.72 o 
  -3   2   7       14.35       10.73      2.58 o 
  -2   2   7        3.25        3.26      1.90 o 
   0   2   7      239.93      239.97      6.95 o 
   1   2   7      111.95      125.81      1.63 o 
   2   2   7      216.19      238.68      3.27 o 
   3   2   7      175.98      216.31      7.08 o 
   4   2   7       20.02       21.05      1.49 o 
   5   2   7       19.41       17.79      3.40 o 
   6   2   7       12.40       14.94      3.94 o 
   7   2   7       15.57       17.65      4.35 o 
   8   2   7       24.76       24.58      6.38 o 
   9   2   7        0.01       -0.14      5.43 o 
  10   2   7        3.65        3.26      4.34 o 
  -7   3   7        0.03        6.65     10.59 o 
  -6   3   7        1.91       -0.41      4.62 o 
  -5   3   7        5.68        7.60      4.21 o 
  -4   3   7        0.13       -1.77      2.31 o 
  -3   3   7       84.31       69.04      9.65 o 
  -2   3   7       12.35       11.14      2.17 o 
  -1   3   7        5.37       11.00      2.58 o 
   1   3   7       61.36       54.09      2.58 o 
   2   3   7        1.06        2.99      2.99 o 
   3   3   7        3.97        0.81      2.44 o 
   4   3   7       23.86       22.68      2.17 o 
   5   3   7       47.71       54.34      4.35 o 
   6   3   7       14.47       12.63      3.12 o 
   7   3   7        4.38        5.43      2.99 o 
   8   3   7        6.48        5.16      4.21 o 
   9   3   7        7.68        4.89      3.12 o 
  10   3   7        0.01        0.54      3.53 o 
  11   3   7        0.39        0.27      4.07 o 
  -6   4   7        2.27        3.53      4.34 o 
  -5   4   7        1.40        5.57      2.85 o 
  -4   4   7       62.33       66.98      4.21 o 
  -3   4   7        6.26       11.13      2.31 o 
  -2   4   7       73.37       68.49      4.76 o 
  -1   4   7       20.74       20.78      4.35 o 
   0   4   7       21.78       20.51      3.12 o 
   1   4   7       17.80       18.47      3.67 o 
   4   4   7       48.38       67.93      4.62 o 
   5   4   7       63.76       58.70      5.30 o 
   6   4   7       15.72       18.74      2.17 o 
   7   4   7       18.10       17.52      3.12 o 
   8   4   7       41.15       60.17      5.30 o 
   9   4   7       24.82       28.38      5.16 o 
  10   4   7        3.70        4.34      5.84 o 
  11   4   7        0.85        1.49      5.97 o 
  -6   5   7        0.18       -1.22      4.21 o 
  -5   5   7        8.17        0.41      5.30 o 
  -4   5   7        2.90        4.21      4.62 o 
  -3   5   7       59.02       66.30      3.53 o 
  -2   5   7       17.39       27.57     24.58 o 
  -1   5   7       76.64       75.97      5.16 o 
   0   5   7       12.96       19.28      2.17 o 
   1   5   7        6.98        6.25      1.90 o 
   2   5   7        0.57       -0.41      2.58 o 
   3   5   7       46.23       38.31      4.08 o 
   4   5   7        5.98        5.02      3.12 o 
   5   5   7      101.53      111.21      5.03 o 
   6   5   7        2.09        6.38      2.99 o 
   7   5   7       52.87       38.45      4.48 o 
   8   5   7        9.94        4.35      2.85 o 
   9   5   7        0.75        2.44      4.07 o 
  10   5   7        0.65        0.68      3.26 o 
  11   5   7        0.04        1.49      4.34 o 
  -5   6   7        0.03       -0.41      3.39 o 
  -4   6   7       44.14       50.39      4.48 o 
  -3   6   7        1.06        3.80      3.80 o 
  -2   6   7       51.00       55.70      4.21 o 
  -1   6   7       56.40       60.19      2.45 o 
   0   6   7      179.62      192.79      7.07 o 
   1   6   7      143.53      126.90      6.26 o 
   2   6   7      106.02      105.36      5.71 o 
   3   6   7        2.66        3.12      2.44 o 
   4   6   7        5.39        2.99      2.44 o 
   5   6   7       12.89        7.88      2.17 o 
   6   6   7        3.34        3.26      2.04 o 
   7   6   7        0.05        1.49      1.49 o 
   8   6   7        3.51        0.81      2.44 o 
   9   6   7        0.43        0.14      4.07 o 
  10   6   7        8.29        5.16      4.21 o 
  11   6   7        0.67       -0.41      3.39 o 
  -4   7   7        2.28        3.67      4.62 o 
  -3   7   7       19.32       18.88      4.48 o 
  -2   7   7        1.20        8.42      8.01 o 
  -1   7   7       32.80       35.86      4.21 o 
   0   7   7       19.49       27.02      4.21 o 
   1   7   7      108.29      114.59      9.52 o 
   2   7   7        9.42       13.44      8.01 o 
   3   7   7       20.49       14.80      4.48 o 
   4   7   7        2.02       -1.09      4.48 o 
   5   7   7       15.78       22.54      4.75 o 
   6   7   7       23.86       10.19      5.30 o 
   7   7   7        1.76        1.90      3.12 o 
   8   7   7        2.34        3.39      2.31 o 
   9   7   7        0.54       -0.41      2.44 o 
  10   7   7        2.46        2.04      4.21 o 
  11   7   7        0.00       -0.95      9.64 o 
  -3   8   7        0.64        0.27      5.02 o 
  -2   8   7        9.16       14.66      9.23 o 
  -1   8   7        1.00        5.97      4.89 o 
   0   8   7       37.12       44.96      5.03 o 
   1   8   7       18.43       21.59      4.89 o 
   2   8   7        5.12        2.58      5.16 o 
   3   8   7        2.28        6.92      4.48 o 
   4   8   7       33.77       33.55      4.62 o 
   5   8   7       14.41       15.07      7.60 o 
   6   8   7       19.10       23.49      3.80 o 
   7   8   7        2.11        4.48      5.16 o 
   8   8   7       23.82       35.72      7.20 o 
   9   8   7       28.50       34.77      9.24 o 
  10   8   7        0.71        0.68      3.39 o 
  11   8   7        2.49        0.81      3.12 o 
  -2   9   7        0.19       -3.12     10.59 o 
  -1   9   7        0.97       -1.90      4.89 o 
   0   9   7        0.45       -2.58      4.21 o 
   1   9   7        0.16        0.54      3.80 o 
   2   9   7        5.71       14.12      4.07 o 
   3   9   7       90.55       89.01      5.16 o 
   4   9   7        0.14        4.89      2.99 o 
   5   9   7        1.00        0.68      3.26 o 
   6   9   7       11.59        9.64      4.07 o 
   7   9   7        0.10        3.67      4.48 o 
   8   9   7        4.78        2.58      4.21 o 
   9   9   7        1.66        3.94      3.39 o 
  10   9   7        0.48       -3.39      3.39 o 
  -1  10   7        0.29        2.72      5.84 o 
   0  10   7        2.27        0.95      5.70 o 
   1  10   7        0.03        2.17      6.11 o 
   2  10   7        5.85        3.67      5.84 o 
   3  10   7        0.01        6.92     11.54 o 
   4  10   7        0.28       -4.21      5.97 o 
   5  10   7        1.83        6.79      6.65 o 
   6  10   7        0.84       -0.95      5.43 o 
   7  10   7        1.42        1.63      3.39 o 
   8  10   7        3.37        0.54      4.34 o 
   9  10   7        1.44        0.00      8.69 o 
   1  11   7        2.61       -2.72      6.52 o 
   2  11   7        0.07        1.36      7.20 o 
   3  11   7        0.13       -1.77     13.44 o 
   4  11   7        1.06       -0.27      6.52 o 
   5  11   7        0.86        7.20      6.38 o 
   6  11   7        4.20        2.58      5.02 o 
   7  11   7        1.28        3.39      7.47 o 
   8  11   7        0.16       -1.09      4.62 o 
   9  11   7        0.00        2.31      7.87 o 
  -5  -7   8        0.15        1.90      5.57 o 
  -4  -7   8       14.10        9.91      5.97 o 
  -3  -7   8        2.05        4.07      4.75 o 
  -2  -7   8        0.23       -1.36      5.30 o 
  -1  -7   8        0.02        0.81      8.96 o 
   0  -7   8        0.35       -0.14      5.16 o 
   1  -7   8        1.22        3.94      4.07 o 
  -7  -6   8        0.16        0.81      5.30 o 
  -6  -6   8        3.17        3.94      6.79 o 
  -5  -6   8        1.48       -1.36      5.57 o 
  -4  -6   8        0.15       -2.04      4.89 o 
  -3  -6   8       11.22       11.54      5.84 o 
  -2  -6   8        4.69        3.39      4.75 o 
  -1  -6   8        1.16       -1.63      4.34 o 
   0  -6   8        2.98        6.25      5.43 o 
   1  -6   8        0.22       -0.14      5.02 o 
   2  -6   8        0.61       -5.02      5.84 o 
   3  -6   8        1.00       -1.09      4.75 o 
  -7  -5   8        0.98        3.53      4.75 o 
  -6  -5   8        0.59       -0.14      4.89 o 
  -5  -5   8       18.95       12.22      3.94 o 
  -4  -5   8        2.73       -2.04      2.85 o 
  -3  -5   8        0.68       -2.58      4.48 o 
  -2  -5   8        2.37        6.38      3.80 o 
  -1  -5   8        0.70        0.68      3.39 o 
   0  -5   8        8.31        5.84      5.02 o 
   1  -5   8        1.00        2.17      5.84 o 
   2  -5   8        3.09        3.12      6.92 o 
   3  -5   8        0.91       -0.68      4.07 o 
   4  -5   8        8.00       10.59      9.10 o 
  -8  -4   8        2.40        4.34      5.43 o 
  -7  -4   8        2.62        2.72     10.45 o 
  -6  -4   8        0.59        1.63      3.53 o 
  -5  -4   8       12.68       12.63      2.44 o 
  -4  -4   8       12.38       10.46      3.53 o 
  -3  -4   8        5.75        6.38      4.21 o 
  -2  -4   8        0.00       -0.41      2.58 o 
  -1  -4   8        0.01       -1.49      4.34 o 
   0  -4   8        5.99        3.26      4.89 o 
   1  -4   8        0.34        0.27      3.53 o 
   2  -4   8        1.10        2.04      3.53 o 
   3  -4   8        8.65       10.18      5.57 o 
   4  -4   8        1.34       -2.99      2.99 o 
   5  -4   8        2.03       -2.58      3.67 o 
   6  -4   8        0.01       -2.17      7.33 o 
  -8  -3   8        0.76        1.77      9.78 o 
  -7  -3   8        0.43       -1.09      9.23 o 
  -6  -3   8        0.84       -0.68      4.62 o 
  -5  -3   8       74.78       61.41      4.89 o 
  -4  -3   8        3.44        1.36      4.21 o 
  -3  -3   8       23.92       26.08      2.58 o 
  -2  -3   8       17.45       19.42      2.72 o 
  -1  -3   8        1.34        2.72      2.17 o 
   0  -3   8        2.73        3.67      2.72 o 
   1  -3   8       29.87       23.23      3.67 o 
   2  -3   8       28.04       30.97      4.07 o 
   3  -3   8       18.26       12.09      3.67 o 
   4  -3   8        8.03        9.23      3.94 o 
   5  -3   8        0.45       -1.90      4.89 o 
   6  -3   8        0.23       -0.68      5.43 o 
   7  -3   8        0.01        0.54      5.02 o 
  -7  -2   8        0.30        3.53      4.34 o 
  -6  -2   8        0.10        2.31      4.21 o 
  -5  -2   8        0.17       -2.31      5.02 o 
  -4  -2   8      178.81      148.27      5.85 o 
  -3  -2   8       70.45       64.82      3.53 o 
  -2  -2   8      105.39      109.30      3.13 o 
  -1  -2   8        1.29        4.75      3.53 o 
   0  -2   8       22.08       21.87      2.58 o 
   1  -2   8       21.08       23.09      4.62 o 
   2  -2   8        2.09        0.68      4.75 o 
   3  -2   8        0.06        2.04      3.67 o 
   4  -2   8       11.70       11.81      4.89 o 
   5  -2   8       12.39        7.06      4.21 o 
   6  -2   8        0.25       -1.22      4.89 o 
   7  -2   8        1.34       -3.67      5.97 o 
   8  -2   8        0.12       -2.72      5.70 o 
  -8  -1   8        2.81        6.25      4.89 o 
  -7  -1   8        1.10        0.54      4.21 o 
  -6  -1   8        0.91        2.85      4.07 o 
  -5  -1   8       41.66       50.94      4.62 o 
  -4  -1   8        0.01        0.14      2.85 o 
  -3  -1   8      118.02      121.95      4.76 o 
  -2  -1   8       18.41       16.02      3.53 o 
  -1  -1   8        5.70        5.70      2.04 o 
   0  -1   8      256.57      285.64      6.95 o 
   1  -1   8       39.94       38.58      3.53 o 
   2  -1   8       37.50       41.43      3.94 o 
   3  -1   8       17.51       19.01      2.04 o 
   4  -1   8       26.37       24.99      3.26 o 
   5  -1   8        4.75        4.89      2.99 o 
   6  -1   8       12.56       12.36      4.62 o 
   7  -1   8        3.45        0.81      4.07 o 
   8  -1   8        0.55        0.68      5.16 o 
  -8   0   8        0.55        1.36      5.30 o 
  -7   0   8        4.65        7.60      4.48 o 
  -6   0   8        3.29       -0.27      3.94 o 
  -5   0   8       47.89       45.64      4.48 o 
  -4   0   8       66.76       63.32      2.99 o 
  -3   0   8        9.70       11.27      2.31 o 
  -2   0   8       12.76       11.95      1.09 o 
  -1   0   8        6.54        6.11      2.31 o 
   0   0   8       13.86       15.48      2.72 o 
   1   0   8       30.18       31.24      3.53 o 
   2   0   8       84.72       91.75      3.81 o 
   3   0   8        0.01        1.22      2.31 o 
   4   0   8       77.36       70.39      4.62 o 
   5   0   8        8.74        9.78      2.44 o 
   6   0   8        3.83       -2.44      4.62 o 
   7   0   8        2.16        4.34      4.75 o 
   8   0   8        0.05        0.95      4.75 o 
   9   0   8        0.02       -0.14      5.16 o 
  -7   1   8        1.02        7.60      4.89 o 
  -6   1   8        2.82        1.77      4.21 o 
  -4   1   8      173.33      160.65      5.85 o 
  -3   1   8        5.87        6.92      3.39 o 
  -2   1   8       11.70       12.90      2.44 o 
  -1   1   8        5.27        2.04      2.17 o 
   0   1   8       18.80       16.30      2.72 o 
   1   1   8       48.35       71.19      5.16 o 
   2   1   8       18.90       22.14      2.72 o 
   3   1   8        0.13       -0.14      2.72 o 
   4   1   8       39.77       49.72      5.03 o 
   5   1   8       52.85       44.70      5.43 o 
   6   1   8        5.33       11.68      4.07 o 
   7   1   8        3.17        5.57      4.21 o 
   8   1   8        0.08       -2.04      4.89 o 
   9   1   8        8.82       10.73      4.48 o 
  -7   2   8        0.98        3.26      5.57 o 
  -6   2   8        1.44        0.68      4.89 o 
  -5   2   8        5.46        7.33      4.07 o 
  -4   2   8       61.73       49.45      6.93 o 
  -3   2   8        4.30        3.80      2.31 o 
  -2   2   8        0.02        0.00      2.17 o 
  -1   2   8       10.92       16.43      4.21 o 
   0   2   8        0.36        0.95      2.17 o 
   1   2   8      152.68      140.82      2.45 o 
   2   2   8       79.76       84.41      2.58 o 
   3   2   8        4.07        9.23      2.31 o 
   4   2   8       91.39       97.60      2.17 o 
   5   2   8        4.64       13.17      7.47 o 
   6   2   8        0.04       -1.22      4.34 o 
   7   2   8       19.50       19.96      4.75 o 
   8   2   8        4.53        3.80      2.99 o 
   9   2   8       12.21       12.76      5.57 o 
  10   2   8        0.20        4.89      5.84 o 
  -7   3   8        4.06        3.94      5.70 o 
  -6   3   8        0.16       -0.81      5.16 o 
  -5   3   8        0.10        1.63      4.62 o 
  -4   3   8        3.53        2.99      2.17 o 
  -3   3   8       54.88       34.51      6.11 o 
  -2   3   8       25.77       19.29      5.03 o 
  -1   3   8        2.56        3.39      1.36 o 
   0   3   8        0.58        1.77      4.07 o 
   1   3   8       17.19       13.04      2.17 o 
   2   3   8       11.65       13.04      3.39 o 
   3   3   8        7.31        9.51      2.31 o 
   4   3   8       16.71       15.07      2.17 o 
   5   3   8      130.71      145.24      4.76 o 
   6   3   8        2.80        1.36      3.26 o 
   7   3   8        2.19        3.53      1.90 o 
   8   3   8       11.71        9.91      2.72 o 
   9   3   8        2.76        3.53      4.75 o 
  10   3   8        0.14        1.22      2.99 o 
  -5   4   8        0.86        1.49      4.62 o 
  -4   4   8        0.26        1.77      2.44 o 
  -3   4   8        5.61        1.22      4.62 o 
  -2   4   8       22.48       26.08      3.40 o 
  -1   4   8        3.99        2.04      2.99 o 
   0   4   8       35.48       38.71      2.72 o 
   1   4   8       66.21       53.81      2.45 o 
   2   4   8       63.04       60.61      5.30 o 
   3   4   8        0.11       -0.41      2.44 o 
   4   4   8       24.55       27.57      1.77 o 
   5   4   8       18.87       20.64      3.26 o 
   6   4   8       66.47       88.32      3.80 o 
   7   4   8        9.13        9.64      3.53 o 
   8   4   8       48.80       50.80      4.75 o 
   9   4   8       18.77       18.33      3.94 o 
  10   4   8        0.49        2.44      4.48 o 
  11   4   8        0.25        5.02      5.57 o 
  -5   5   8       14.66       15.48      5.70 o 
  -4   5   8       20.69       22.00      3.53 o 
  -3   5   8       16.67        8.01      2.72 o 
  -2   5   8        0.12        3.26      2.44 o 
  -1   5   8       19.54       23.22      4.07 o 
   0   5   8        2.32        5.30      3.26 o 
   1   5   8       55.35       60.60      2.58 o 
   2   5   8        8.74       10.05      2.44 o 
   3   5   8       14.05       19.56      4.89 o 
   4   5   8       24.80       18.20      5.30 o 
   5   5   8        5.58        7.88      2.85 o 
   6   5   8       29.38       23.09      2.99 o 
   7   5   8        0.00       -2.17      2.17 o 
   8   5   8       14.37       19.96      4.75 o 
   9   5   8        1.12        2.44      3.94 o 
  10   5   8        0.19       -0.41      3.67 o 
  11   5   8        0.01        1.77      5.57 o 
  -5   6   8        3.87        3.12      4.34 o 
  -4   6   8       16.18       13.99      4.48 o 
  -3   6   8       35.44       35.18      4.07 o 
  -2   6   8        2.40        3.67      3.12 o 
  -1   6   8       42.44       44.15      4.89 o 
   0   6   8       12.92       11.95      2.99 o 
   1   6   8       55.95       59.24      4.62 o 
   2   6   8       15.74       23.63      4.75 o 
   4   6   8        6.63        3.94      2.72 o 
   6   6   8        1.92       -1.90      1.90 o 
   7   6   8       16.82        9.51      3.53 o 
   8   6   8        2.10        2.17      2.85 o 
   9   6   8       16.62       13.72      5.43 o 
  10   6   8        0.46       -0.27      3.26 o 
  11   6   8        0.02        1.63      3.94 o 
  -4   7   8        5.65        6.65      5.02 o 
  -3   7   8        7.06        1.22      3.94 o 
  -2   7   8        2.95        3.94      2.99 o 
  -1   7   8        0.12       -1.22      4.21 o 
   0   7   8       69.65       71.20      5.16 o 
   1   7   8        8.68       11.13      2.31 o 
   2   7   8       30.36       32.46      4.21 o 
   3   7   8       34.61       28.93      5.16 o 
   4   7   8       11.17        9.78      3.39 o 
   5   7   8       36.20       33.41      5.43 o 
   6   7   8        0.62        1.90      4.75 o 
   7   7   8        2.54        2.31      2.72 o 
   8   7   8        3.83        0.54      3.39 o 
   9   7   8       23.31       13.31      4.75 o 
  10   7   8        2.17        2.44      4.62 o 
  11   7   8        0.01       -4.07      5.43 o 
  -3   8   8        9.40        3.39      9.50 o 
  -2   8   8        0.02       -0.54      4.34 o 
  -1   8   8        4.78        6.52      5.02 o 
   0   8   8        0.01       -2.44      9.37 o 
   2   8   8       47.63       56.10      7.47 o 
   3   8   8        0.65        0.00      3.80 o 
   4   8   8        6.47        3.67      5.02 o 
   5   8   8        0.00        2.17      4.07 o 
   6   8   8       43.17       35.72      7.74 o 
   7   8   8        9.31       13.99      6.11 o 
   8   8   8       30.70       36.81      9.37 o 
   9   8   8        3.60        2.85      3.12 o 
  10   8   8        5.61        3.12      7.60 o 
  -2   9   8        2.87        1.77      5.30 o 
  -1   9   8        0.09        2.17      5.02 o 
   0   9   8        0.35        0.27     10.86 o 
   1   9   8        8.67       21.59     10.86 o 
   2   9   8        0.78        1.63     11.54 o 
   3   9   8        0.95        2.04     12.22 o 
   4   9   8       29.18       32.87      4.35 o 
   5   9   8        0.75       -0.68      3.67 o 
   6   9   8        4.90       10.59      7.06 o 
   7   9   8        2.61        1.63      3.67 o 
   8   9   8        6.16       11.00      6.52 o 
   9   9   8        9.63       17.92     13.85 o 
  10   9   8        0.12        5.02     14.26 o 
   0  10   8        0.93        0.54     12.08 o 
   1  10   8        3.39        3.67     12.63 o 
   3  10   8        2.38        0.41      6.25 o 
   4  10   8        5.99       14.80      7.20 o 
   5  10   8        2.08       -1.22      4.89 o 
   6  10   8        1.64        3.39      3.26 o 
   7  10   8        1.53       -0.27     13.31 o 
   8  10   8        0.15        0.14      4.07 o 
   9  10   8        0.81       -6.11      7.60 o 
   2  11   8        0.08       -5.84      7.47 o 
   3  11   8        0.35        9.91      6.92 o 
   4  11   8        1.00       -2.99      6.79 o 
   5  11   8        1.24       -0.68      5.57 o 
   6  11   8        0.26       -7.20      7.74 o 
   7  11   8        2.03       -1.09      6.92 o 
   8  11   8        1.07        3.94      3.39 o 
  -2  -7   9        2.74        2.58      5.97 o 
  -5  -6   9        1.41        0.27      2.85 o 
  -4  -6   9        4.90        0.95      7.60 o 
  -3  -6   9        0.75        0.95      4.07 o 
  -2  -6   9        1.05        0.68      4.07 o 
  -1  -6   9        0.37        5.70     16.02 o 
   0  -6   9        1.25        6.38      4.21 o 
   1  -6   9        0.09        1.49      6.11 o 
   2  -6   9        0.12        3.67      6.79 o 
  -6  -5   9        0.01        1.36      5.02 o 
  -5  -5   9        1.03        0.68      3.80 o 
  -4  -5   9        0.11       -0.95      2.85 o 
  -3  -5   9        2.27       -2.31      5.84 o 
  -2  -5   9        2.93        0.14      5.02 o 
  -1  -5   9        3.53        7.88      5.97 o 
   0  -5   9        3.64        4.75      3.67 o 
   1  -5   9        1.57        0.14      5.70 o 
   2  -5   9        0.00       -5.02      6.11 o 
   3  -5   9        8.23       10.59      6.25 o 
  -7  -4   9        0.56        3.67     11.54 o 
  -6  -4   9        0.81       -2.04      4.07 o 
  -5  -4   9        6.52        6.38      3.80 o 
  -4  -4   9        1.88        5.30      3.26 o 
  -3  -4   9        3.93        8.42      3.67 o 
  -2  -4   9        1.75        5.30      3.12 o 
  -1  -4   9        2.90       -0.95      4.07 o 
   0  -4   9        9.84       12.76      4.07 o 
   1  -4   9        1.96        4.48      6.11 o 
   2  -4   9        0.23        3.94      3.26 o 
   3  -4   9        0.11       -2.99      5.30 o 
   4  -4   9       14.63       13.85      5.30 o 
   5  -4   9        0.33       -0.54      5.84 o 
  -7  -3   9        4.22        8.15      5.43 o 
  -6  -3   9        3.15        5.84      5.02 o 
  -5  -3   9        0.80       -1.77      2.17 o 
  -4  -3   9        1.07        2.31      2.85 o 
  -3  -3   9        1.30        0.54      3.26 o 
  -2  -3   9        1.72        4.21      2.99 o 
  -1  -3   9        0.07        2.58      2.58 o 
   0  -3   9        1.54        0.54      4.62 o 
   1  -3   9        0.42        0.95      5.57 o 
   2  -3   9        2.86        8.83      6.38 o 
   3  -3   9        1.56        1.22      7.20 o 
   4  -3   9        4.46        3.67      4.62 o 
   5  -3   9        0.72        0.41      3.39 o 
   6  -3   9        1.26       -3.39     11.81 o 
  -7  -2   9        6.09        9.37      4.75 o 
  -6  -2   9        5.65        9.23      4.48 o 
  -5  -2   9       17.14       13.58      5.57 o 
  -4  -2   9        2.96        3.39      4.34 o 
  -3  -2   9       11.97       14.80      3.26 o 
  -2  -2   9       40.86       40.61      2.31 o 
  -1  -2   9        0.22        2.44      2.31 o 
   0  -2   9       16.28       16.70      4.35 o 
   1  -2   9        3.42       -1.09      3.67 o 
   2  -2   9        0.10        2.17      2.85 o 
   3  -2   9       12.59       14.26      4.35 o 
   4  -2   9       20.93       20.51      7.20 o 
   5  -2   9        4.36        0.00      6.65 o 
   6  -2   9        3.04        1.90      4.89 o 
   7  -2   9        0.44       -1.22      7.74 o 
  -7  -1   9        0.08       -0.41      4.34 o 
  -6  -1   9        0.74        1.49      8.69 o 
  -5  -1   9        7.09       14.53      4.62 o 
  -4  -1   9       86.19       76.51      8.15 o 
  -3  -1   9        0.03        0.00      6.65 o 
  -2  -1   9       46.81       45.51      3.94 o 
  -1  -1   9       37.63       44.55      4.21 o 
   0  -1   9       16.80       19.28      3.12 o 
   1  -1   9        2.80        6.25      6.92 o 
   2  -1   9       14.73       33.68      7.88 o 
   3  -1   9        6.73        3.94      5.02 o 
   4  -1   9        2.53        4.07      5.57 o 
   5  -1   9       48.95       42.79      7.06 o 
   6  -1   9        1.32        2.44      4.34 o 
   7  -1   9        1.02       -2.04      3.26 o 
   8  -1   9        0.22        0.54      4.07 o 
  -7   0   9        0.52       -3.67      5.43 o 
  -6   0   9        0.22        1.36      4.48 o 
  -5   0   9       11.34        6.52      4.35 o 
  -4   0   9       43.44       36.54      4.75 o 
  -3   0   9        3.72        1.22      2.31 o 
  -2   0   9        0.51        5.70      5.97 o 
  -1   0   9       20.23       16.30      3.26 o 
   0   0   9        7.96       10.46      1.90 o 
   1   0   9       10.22       11.54      2.04 o 
   2   0   9        2.61       -1.49      3.94 o 
   3   0   9       14.52        7.74      4.35 o 
   4   0   9       85.40      109.26      5.44 o 
   5   0   9       13.32       14.67      4.07 o 
   6   0   9       12.84       14.26      4.21 o 
   7   0   9        2.13        6.65      3.53 o 
   8   0   9        0.71        1.77      4.21 o 
  -7   1   9        6.83        7.88      5.30 o 
  -6   1   9        2.78       -0.54      4.89 o 
  -5   1   9       13.74       22.27      4.48 o 
  -4   1   9       38.52       41.70      4.21 o 
  -3   1   9        2.36        0.68      3.39 o 
  -2   1   9        1.52        3.26      2.58 o 
  -1   1   9        1.54        1.22      1.63 o 
   0   1   9        0.56        1.90      1.77 o 
   1   1   9       15.13       16.02      3.67 o 
   2   1   9        1.68        2.17      1.77 o 
   3   1   9        0.62        0.41      2.72 o 
   4   1   9      159.61      157.10      5.85 o 
   5   1   9       12.71       10.59      4.07 o 
   6   1   9       19.84       15.35      5.30 o 
   7   1   9        0.37       -1.49      4.62 o 
   8   1   9        2.52        2.17      4.89 o 
   9   1   9        0.03       -1.09      5.02 o 
  -7   2   9        3.91        4.07      4.21 o 
  -6   2   9        8.73       12.08      4.75 o 
  -5   2   9        1.20        7.33      4.07 o 
  -4   2   9       47.65       36.13      5.16 o 
  -3   2   9       14.81       19.96      4.07 o 
  -2   2   9       15.40       21.18      4.75 o 
   0   2   9        1.34        2.17      2.44 o 
   1   2   9        0.55        2.04      1.63 o 
   2   2   9        0.29        1.49      2.31 o 
   3   2   9        6.18        3.26      3.80 o 
   4   2   9        2.82        4.21      3.67 o 
   5   2   9      150.06      162.93      6.53 o 
   6   2   9        0.02       -1.09      3.80 o 
   7   2   9        0.04       -1.09      4.48 o 
   8   2   9       19.09       24.85     11.81 o 
   9   2   9        0.85       -4.21      6.38 o 
  -6   3   9        2.63        5.70      5.57 o 
  -5   3   9       12.59       20.10      5.02 o 
  -4   3   9       47.63       33.82     11.55 o 
  -3   3   9       19.97       13.72      5.84 o 
  -2   3   9        3.00        3.26      2.85 o 
  -1   3   9       40.71       44.01      6.25 o 
   0   3   9       78.98       72.71      5.71 o 
   1   3   9        0.02        0.68      2.04 o 
   2   3   9       43.69       50.26      2.72 o 
   3   3   9      102.81      105.36      4.35 o 
   4   3   9       97.78       92.84      8.16 o 
   5   3   9       26.68       33.00      5.30 o 
   6   3   9        2.19        0.14      2.44 o 
   7   3   9        1.92        1.36      4.21 o 
   8   3   9        0.42        1.77      6.38 o 
   9   3   9        1.73        3.12      5.84 o 
  10   3   9        1.63        4.89      5.30 o 
  -6   4   9        4.08        5.84      5.70 o 
  -5   4   9        0.00       -1.09      4.21 o 
  -4   4   9       35.55       33.28      8.69 o 
  -3   4   9       39.09       39.93      7.33 o 
  -2   4   9        6.51        5.97      2.58 o 
  -1   4   9        1.29        1.63      2.58 o 
   0   4   9        2.94        4.75      2.72 o 
   1   4   9        2.75        3.53      2.44 o 
   2   4   9       10.05       11.00      5.30 o 
   3   4   9        5.25        4.75      2.04 o 
   4   4   9        3.48        6.79      3.12 o 
   5   4   9      185.04      210.21      6.80 o 
   6   4   9        9.84        9.23      2.99 o 
   7   4   9       23.89       25.67      6.52 o 
   8   4   9        8.80        7.47      4.07 o 
   9   4   9        5.15        6.92      2.85 o 
  10   4   9        2.14        7.33      2.85 o 
  -5   5   9        0.51       -0.27      5.02 o 
  -4   5   9        0.06       -0.14      3.80 o 
  -3   5   9        0.49        2.72      4.21 o 
  -2   5   9        1.38        5.97      3.94 o 
  -1   5   9        1.83        3.53      2.85 o 
   0   5   9        3.62        3.39      1.49 o 
   1   5   9       16.70       18.47      3.12 o 
   3   5   9        1.38       -2.44      2.72 o 
   5   5   9        0.36        3.12      3.26 o 
   6   5   9        0.03        1.36      3.12 o 
   7   5   9        4.32        5.97      2.85 o 
   8   5   9        1.99        2.72      3.39 o 
   9   5   9        0.17        0.27      2.99 o 
  10   5   9        0.18        1.63      3.26 o 
  -4   6   9        4.99        4.07      2.58 o 
  -3   6   9        0.00       -0.54      3.80 o 
  -2   6   9        9.68       11.41      2.58 o 
  -1   6   9        0.99        1.63      3.67 o 
   0   6   9        6.32        5.02      2.72 o 
   1   6   9        7.47        6.79      3.53 o 
   2   6   9        0.23       -0.41      2.72 o 
   4   6   9        5.67        4.48      2.72 o 
   5   6   9      128.64      102.38      5.17 o 
   6   6   9       21.62       17.38      4.07 o 
   8   6   9       13.20       10.18      2.58 o 
   9   6   9        0.20        0.41      1.90 o 
  10   6   9        3.31        1.63      2.58 o 
  -3   7   9        4.19        1.90      3.80 o 
  -2   7   9        0.82       -0.27      4.48 o 
  -1   7   9        4.58        6.92      4.89 o 
   0   7   9        0.84        5.30      3.53 o 
   1   7   9        0.04       -0.54      3.26 o 
   2   7   9       61.14       55.02      4.48 o 
   3   7   9       13.03       13.44      3.26 o 
   4   7   9       32.07       24.18      3.53 o 
   5   7   9       11.11       12.22      4.07 o 
   6   7   9       20.05       18.20      4.48 o 
   7   7   9        2.93        0.54      2.72 o 
   8   7   9       10.16        9.37      2.31 o 
   9   7   9        8.49        4.75      3.39 o 
  10   7   9        5.59        2.99      3.80 o 
  -2   8   9        1.41        0.27      4.75 o 
  -1   8   9        1.66        4.07      3.12 o 
   0   8   9        1.01        3.26      3.67 o 
   1   8   9        4.17        6.38      3.26 o 
   2   8   9        0.21        0.41      7.06 o 
   3   8   9       18.26       17.65      4.75 o 
   4   8   9       19.47       16.43      4.07 o 
   5   8   9       63.22       59.37      8.02 o 
   6   8   9        2.40        2.99      3.26 o 
   7   8   9       15.09        7.47      4.62 o 
   8   8   9        0.57        0.27      2.31 o 
   9   8   9       20.44       26.75      4.48 o 
  10   8   9        3.29        2.58      4.75 o 
  -1   9   9        0.00        0.95      5.70 o 
   0   9   9        1.19        2.31      5.30 o 
   1   9   9        0.64       -0.68      3.39 o 
   2   9   9        1.33        4.07      2.85 o 
   3   9   9       12.66       22.13      5.57 o 
   4   9   9        3.81        5.70      4.07 o 
   6   9   9        2.88       -0.14      4.34 o 
   7   9   9        2.55        2.58      4.89 o 
   8   9   9        4.97        5.97      3.80 o 
   9   9   9        1.61       -1.09      3.26 o 
  10   9   9        0.46        1.90      3.94 o 
   1  10   9        0.41       -4.07      6.38 o 
   2  10   9        0.55        3.26      6.38 o 
   3  10   9        1.25        0.95      5.02 o 
   4  10   9        0.74       -0.54      7.60 o 
   5  10   9        0.30        2.58      3.53 o 
   6  10   9        4.16       18.60     14.39 o 
   7  10   9        3.77        1.49      4.75 o 
   8  10   9        1.58       -4.89      4.89 o 
   9  10   9        0.11        3.53      6.11 o 
   3  11   9        1.41       -1.36      7.06 o 
   4  11   9        0.22       -0.27      5.02 o 
   5  11   9        3.85        5.97      6.38 o 
   6  11   9        3.59        2.04      5.97 o 
   7  11   9        0.16        3.12      7.74 o 
  -3  -6  10        1.67       -2.31      5.97 o 
  -2  -6  10        5.41       -6.79      8.69 o 
  -1  -6  10        7.08        5.02      8.15 o 
  -5  -5  10        1.22        2.72      4.62 o 
  -4  -5  10        0.13        2.44      7.33 o 
  -3  -5  10        0.70        0.68      5.02 o 
  -2  -5  10        1.05        4.89      4.21 o 
  -1  -5  10        0.08       -1.90      5.43 o 
   0  -5  10        0.42       -1.90      3.39 o 
   1  -5  10        0.12        0.68      3.67 o 
   2  -5  10        0.63        4.75      5.16 o 
  -6  -4  10        0.18       -2.58      7.33 o 
  -5  -4  10        3.47        2.04      9.91 o 
  -4  -4  10        3.53        5.30      3.67 o 
  -3  -4  10        0.14        1.22      5.30 o 
  -2  -4  10        0.56        3.53      3.53 o 
  -1  -4  10        0.05        1.49      5.30 o 
   0  -4  10        2.59        2.72      4.75 o 
   1  -4  10        1.26        1.36      4.75 o 
   2  -4  10        0.05        2.99      4.75 o 
   3  -4  10        6.28        0.95      3.94 o 
   4  -4  10        0.46       -0.95      4.34 o 
  -6  -3  10        0.13        5.16      5.57 o 
  -5  -3  10        0.40       -1.36      4.07 o 
  -4  -3  10        1.77        0.95      4.89 o 
  -3  -3  10        3.86        2.04      3.26 o 
  -2  -3  10        3.62        2.17      5.30 o 
  -1  -3  10        0.63        5.02      4.34 o 
   0  -3  10        1.41        3.39      5.70 o 
   1  -3  10        4.20        2.99      4.62 o 
   2  -3  10        0.95        2.04      6.38 o 
   3  -3  10        0.49        0.95      5.16 o 
   4  -3  10       10.52        5.70      7.47 o 
   5  -3  10        1.24        5.70      5.57 o 
  -6  -2  10        0.22        5.57      5.70 o 
  -5  -2  10        0.14        0.00      4.75 o 
  -4  -2  10        3.13       -1.36      6.11 o 
  -3  -2  10        1.04        0.81      4.21 o 
  -2  -2  10        5.29        9.50      5.57 o 
  -1  -2  10        9.31       13.04      2.99 o 
   0  -2  10       36.88       30.70      5.70 o 
   1  -2  10        0.08        2.72      2.85 o 
   2  -2  10        4.44        3.12      3.67 o 
   3  -2  10        2.05        4.34      4.89 o 
   4  -2  10        0.21        1.90      6.38 o 
   5  -2  10        2.48        2.17      3.12 o 
   6  -2  10        1.17        0.54      5.43 o 
  -6  -1  10        0.00        2.72      9.23 o 
  -5  -1  10        1.46        1.09      4.62 o 
  -4  -1  10        0.39        1.49      2.44 o 
  -3  -1  10        0.03        1.63      7.47 o 
  -2  -1  10       31.66       30.69      2.85 o 
  -1  -1  10        4.00        3.39      4.07 o 
   0  -1  10       26.99       30.97      5.16 o 
   1  -1  10       16.15       17.93      2.58 o 
   2  -1  10        8.23        8.96      2.72 o 
   3  -1  10       19.69       26.35      2.99 o 
   4  -1  10       36.15       33.41      5.30 o 
   5  -1  10        7.04        8.01      5.57 o 
   6  -1  10        1.09        1.63      3.39 o 
   7  -1  10        1.28       -5.57     12.08 o 
  -6   0  10        0.64        4.21      4.62 o 
  -5   0  10        0.86        1.63      4.48 o 
  -4   0  10       12.42        5.43      4.48 o 
  -3   0  10        4.28        2.31      2.31 o 
  -2   0  10        7.56        6.65      3.26 o 
  -1   0  10       31.04       24.04      4.07 o 
   0   0  10       10.99       19.69      3.94 o 
   1   0  10       28.93       29.47      2.99 o 
   2   0  10        2.56       -1.36      3.53 o 
   3   0  10       44.82       56.24      4.08 o 
   4   0  10       23.02       29.20      2.99 o 
   5   0  10       74.61       77.45      5.16 o 
   6   0  10        6.34       15.75      5.30 o 
   7   0  10        0.47       -0.68      3.12 o 
   8   0  10        0.22       -1.09      4.48 o 
  -6   1  10        0.05        1.63      4.75 o 
  -5   1  10        0.30       -2.17      4.48 o 
  -4   1  10        2.24        0.41      4.48 o 
  -3   1  10       12.72       15.75      3.94 o 
  -2   1  10        8.06        8.69      1.77 o 
  -1   1  10        0.03        6.52      3.80 o 
   0   1  10        0.02        1.49      2.17 o 
   1   1  10        6.95        3.67      3.67 o 
   2   1  10        3.08        7.20      2.99 o 
   3   1  10        0.96        1.09      2.17 o 
   4   1  10      132.09      132.29      5.44 o 
   5   1  10        6.25        6.65      2.85 o 
   6   1  10        3.44        0.81      3.80 o 
   7   1  10        1.08       -2.58      4.62 o 
   8   1  10        0.86        3.12      5.02 o 
  -5   2  10        1.32        0.41      4.75 o 
  -4   2  10       11.77        6.25      3.26 o 
  -3   2  10       29.29       36.94      5.16 o 
  -2   2  10       48.69       49.85      4.75 o 
   0   2  10        0.09        2.44      2.85 o 
   1   2  10        3.49        2.44      1.63 o 
   2   2  10        1.11        0.00      1.77 o 
   4   2  10       49.78       42.25      2.85 o 
   5   2  10       25.01       28.38      2.44 o 
   6   2  10        0.26       -1.77      3.39 o 
   7   2  10        0.77       -1.49      5.02 o 
   8   2  10        0.22        0.00      4.07 o 
   9   2  10        0.71        2.72      4.34 o 
  -5   3  10        2.31        3.12     10.32 o 
  -4   3  10        5.21        3.80      1.90 o 
  -3   3  10       18.53       16.16      4.89 o 
  -2   3  10       27.04       28.38      8.56 o 
  -1   3  10        0.47       -0.14      4.07 o 
   1   3  10        0.09        2.31      2.58 o 
   2   3  10        1.26        4.75      1.90 o 
   3   3  10       22.77       26.62      7.06 o 
   4   3  10        2.85        5.57      3.80 o 
   5   3  10        0.72        3.53      3.12 o 
   6   3  10        0.01        1.77      4.48 o 
   7   3  10        3.70        7.47      3.39 o 
   8   3  10        0.69        2.44      4.75 o 
   9   3  10        0.54        1.09      7.47 o 
  -5   4  10        5.62       14.26      5.97 o 
  -4   4  10        0.50        0.41      3.94 o 
  -3   4  10        9.40        7.06      4.48 o 
  -2   4  10        0.02        0.68      4.07 o 
  -1   4  10       23.08       22.82      4.07 o 
   0   4  10        0.04        1.49      2.72 o 
   1   4  10       24.15       15.89      2.85 o 
   2   4  10        3.90        0.27      3.26 o 
   3   4  10       10.18       10.18      2.58 o 
   4   4  10       56.99       59.37      4.62 o 
   5   4  10       30.78       34.36      5.16 o 
   6   4  10       11.94       15.75      3.80 o 
   7   4  10        1.34        1.90      5.57 o 
   8   4  10        0.03        3.39      7.33 o 
   9   4  10        0.48        0.14      6.79 o 
  10   4  10        0.95        0.41      4.34 o 
  -4   5  10        1.83       -0.41      2.85 o 
  -3   5  10        5.50        5.70      2.04 o 
  -2   5  10        1.81        3.67      3.80 o 
  -1   5  10        3.20        3.12      7.33 o 
   0   5  10        0.27       -0.14      3.12 o 
   1   5  10        0.00        0.41      2.58 o 
   2   5  10        0.41       -0.27      2.99 o 
   3   5  10        7.80        4.89      6.11 o 
   4   5  10       10.23       12.36      3.53 o 
   5   5  10       30.60       29.07      4.21 o 
   6   5  10        0.27       -1.36      4.48 o 
   7   5  10        0.35        1.77      3.39 o 
   8   5  10        0.65        0.14      2.17 o 
   9   5  10        0.17        1.22      3.26 o 
  10   5  10        1.39        3.80      3.94 o 
  -4   6  10        0.01        1.36      4.62 o 
  -3   6  10        0.69        1.36      2.17 o 
  -2   6  10        5.38        5.97      3.94 o 
  -1   6  10        8.75        4.62      1.90 o 
   0   6  10       16.37       22.00      3.94 o 
   1   6  10       10.29        7.47      4.89 o 
   2   6  10        5.02        4.07      5.02 o 
   4   6  10       73.69       66.72      4.76 o 
   5   6  10        0.31        1.09      2.99 o 
   6   6  10       23.68       20.10      4.07 o 
   7   6  10        2.66        2.04      1.90 o 
   8   6  10        1.23        2.58      4.48 o 
   9   6  10        3.26        1.36      2.99 o 
  10   6  10        0.00        1.49      3.67 o 
  -3   7  10        0.05        2.44      4.48 o 
  -2   7  10        1.16        5.30      2.04 o 
  -1   7  10        1.14        0.27      4.34 o 
   0   7  10        3.43        1.90      2.31 o 
   1   7  10        0.51       -0.14      2.58 o 
   2   7  10        9.19        7.88      3.39 o 
   3   7  10        0.22        0.68      3.94 o 
   5   7  10       14.93       15.75      3.94 o 
   6   7  10        4.25        0.41      2.85 o 
   7   7  10        0.27        0.95      2.04 o 
   8   7  10        0.20       -0.41      4.34 o 
   9   7  10        5.07        5.16      5.16 o 
  10   7  10        0.00        2.04      5.02 o 
  -2   8  10        0.04        1.36      2.31 o 
  -1   8  10        1.59       -0.41      3.26 o 
   0   8  10        0.00        2.04      3.94 o 
   1   8  10        0.21       -0.14      4.89 o 
   2   8  10       15.67       16.57      4.62 o 
   3   8  10       28.53       28.66      5.03 o 
   4   8  10        7.74        8.42      2.85 o 
   5   8  10       17.19       16.30      4.89 o 
   6   8  10       15.25       12.49      3.80 o 
   7   8  10        1.73        3.26      4.21 o 
   8   8  10        0.33        0.41      3.80 o 
   9   8  10        0.00        0.00      4.89 o 
  10   8  10        2.70        1.22      4.34 o 
   0   9  10        2.31       -2.31      6.11 o 
   1   9  10        0.05        1.63      4.62 o 
   2   9  10        2.98        0.95      4.62 o 
   3   9  10        3.96        5.16      5.57 o 
   4   9  10       35.23       53.51     13.85 o 
   5   9  10        0.45        3.53      3.94 o 
   6   9  10        0.25        0.68      2.99 o 
   8   9  10        1.55        7.06      4.48 o 
   9   9  10        0.65        5.16      9.37 o 
   1  10  10        1.08       -3.26      5.57 o 
   2  10  10        0.09       -4.48      4.75 o 
   3  10  10        0.26       -0.81      3.39 o 
   4  10  10        1.66        1.22      3.53 o 
   5  10  10        2.82       -0.68      5.43 o 
   6  10  10        5.40        8.96      4.89 o 
   7  10  10        0.38        2.31      6.65 o 
   8  10  10        1.33        5.30      8.01 o 
   5  11  10        0.73        4.48     10.05 o 
   6  11  10        0.88       -1.63      3.80 o 
  -2  -5  11        1.72        1.63      5.02 o 
  -1  -5  11        3.26       -0.41      6.25 o 
  -4  -4  11        0.01        3.26      3.80 o 
  -3  -4  11        0.10       -3.53      4.07 o 
  -2  -4  11        0.44        0.27      3.94 o 
  -1  -4  11        0.13        2.99      8.01 o 
   0  -4  11        3.50        1.49      6.79 o 
   1  -4  11        0.07       -2.17      5.16 o 
   2  -4  11        0.16       -2.58      3.80 o 
  -5  -3  11        1.47       -0.27      6.25 o 
  -4  -3  11        4.56        0.00      2.44 o 
  -3  -3  11        0.17        3.39     10.73 o 
  -2  -3  11        1.00        2.58      2.72 o 
  -1  -3  11        0.04        1.22      6.65 o 
   0  -3  11        0.00       -0.27      3.26 o 
   1  -3  11        3.46        1.49      3.53 o 
   2  -3  11        1.70       -1.22      3.80 o 
   3  -3  11        0.29       -1.49      4.48 o 
   4  -3  11        1.66        5.16      3.67 o 
  -5  -2  11        1.70        0.95      4.21 o 
  -4  -2  11        2.69        2.99      2.99 o 
  -3  -2  11        0.07        0.14      4.34 o 
  -2  -2  11        3.09        1.22      4.89 o 
  -1  -2  11        0.00        1.22      4.75 o 
   0  -2  11        0.72       -0.95      2.99 o 
   1  -2  11        0.85        2.99      5.70 o 
   2  -2  11        0.14        5.84      6.25 o 
   3  -2  11        0.15       -4.21      7.60 o 
   4  -2  11        4.72        7.88      5.57 o 
   5  -2  11        0.37        3.26      4.21 o 
  -5  -1  11        0.20        5.57      4.89 o 
  -4  -1  11        0.02        1.36      3.39 o 
  -3  -1  11        0.52        1.49      2.44 o 
  -2  -1  11        4.22        5.43      4.75 o 
  -1  -1  11        0.01       -0.81      3.39 o 
   0  -1  11       45.61       34.23      5.98 o 
   1  -1  11        2.11        2.58      5.84 o 
   2  -1  11        4.78        5.57      4.75 o 
   3  -1  11        0.77       -0.54      2.85 o 
   4  -1  11        1.88       -2.99      5.70 o 
   5  -1  11        1.49        1.22      7.88 o 
   6  -1  11        0.07       -1.22      5.70 o 
  -5   0  11        1.50        3.67      4.75 o 
  -4   0  11        0.71        2.99      4.07 o 
  -3   0  11        0.42        1.49      4.07 o 
  -2   0  11        1.29        0.41      8.15 o 
  -1   0  11       14.06       12.49      3.94 o 
   0   0  11        5.75        3.26      4.07 o 
   1   0  11       47.70       41.70      4.62 o 
   2   0  11        0.30        0.54      8.28 o 
   3   0  11       21.22       14.26      6.52 o 
   4   0  11       31.10       29.74      3.67 o 
   5   0  11        6.38        5.30      4.21 o 
   6   0  11        0.02        3.94      4.21 o 
   7   0  11        3.26        1.49      4.62 o 
  -5   1  11        6.06        2.85      4.89 o 
  -4   1  11       12.89        9.10      7.20 o 
  -3   1  11        0.24        0.81      4.62 o 
  -2   1  11        4.33        3.26      3.39 o 
  -1   1  11        8.24       16.02      6.25 o 
   0   1  11        9.31        4.89      2.85 o 
   1   1  11        0.97       -0.14      3.12 o 
   2   1  11       14.09        4.21      3.26 o 
   3   1  11        6.87       12.36      4.48 o 
   4   1  11        5.67        2.17      3.94 o 
   5   1  11       14.72       10.59      3.67 o 
   6   1  11        4.47       10.18      5.97 o 
   7   1  11        3.63        3.39      4.07 o 
   8   1  11        0.01        0.00      4.07 o 
  -5   2  11        3.01        5.70      5.16 o 
  -4   2  11        6.18        3.53      2.72 o 
  -3   2  11        0.07        2.17      4.62 o 
  -2   2  11        2.79       -2.85      4.89 o 
  -1   2  11        2.64        0.95      6.92 o 
   0   2  11        1.19        1.49      3.53 o 
   1   2  11        1.48        0.27      7.74 o 
   2   2  11        8.20       16.43      4.75 o 
   3   2  11       14.27       17.79      2.58 o 
   4   2  11       23.75       38.16      6.65 o 
   5   2  11        7.76        8.69      5.43 o 
   6   2  11        3.04        3.94      5.57 o 
   7   2  11        1.02       -3.12      5.97 o 
   8   2  11        1.15       -4.07      5.84 o 
  -5   3  11        0.30       -0.54      5.57 o 
  -4   3  11        1.00       -0.41      2.17 o 
  -3   3  11        0.17       -0.27      2.85 o 
  -2   3  11       18.86       22.54      5.16 o 
  -1   3  11        7.81       11.41      5.02 o 
   1   3  11        2.71        1.63      2.44 o 
   2   3  11       12.67       14.26      2.99 o 
   3   3  11        0.47        1.63      7.74 o 
   4   3  11        7.45        6.38      2.17 o 
   5   3  11       28.94       35.58      5.16 o 
   6   3  11        2.40        0.14      5.57 o 
   7   3  11        3.77        2.99     11.54 o 
   8   3  11        1.17        4.21      6.11 o 
   9   3  11        0.22        0.41      9.37 o 
  -4   4  11        0.40        0.68      2.44 o 
  -3   4  11        1.22        2.58      2.58 o 
  -2   4  11        0.51        3.26      2.72 o 
  -1   4  11       23.75       19.28      3.94 o 
   0   4  11        0.87        0.68      1.90 o 
   1   4  11       10.42        8.55      3.26 o 
   2   4  11       16.18       17.52      4.62 o 
   3   4  11       50.20       54.07      5.16 o 
   4   4  11        0.98        0.27      3.67 o 
   5   4  11        5.69        8.96      4.48 o 
   6   4  11        5.28       -0.14      4.75 o 
   7   4  11        0.49        2.17      3.67 o 
   8   4  11        0.37        0.68      3.80 o 
   9   4  11        0.01       -0.54      6.25 o 
  -4   5  11        0.12        0.27      3.39 o 
  -3   5  11        0.56       -0.27      3.80 o 
  -2   5  11        2.75        1.77      4.07 o 
  -1   5  11        0.08        2.31      4.07 o 
   0   5  11        9.13        9.91      3.53 o 
   1   5  11        5.08        5.02      4.35 o 
   2   5  11        0.17        2.58      3.12 o 
   3   5  11        0.04        4.34      6.92 o 
   4   5  11       20.88       18.61      3.94 o 
   5   5  11        8.71       15.34      5.43 o 
   6   5  11        0.01        2.31      3.39 o 
   7   5  11        5.86        8.69      4.62 o 
   8   5  11        0.24       -5.70     10.18 o 
   9   5  11        0.26        0.00      5.57 o 
  -3   6  11        0.46       -1.36      2.17 o 
  -2   6  11        0.45        1.63      9.10 o 
  -1   6  11        1.04        0.95      5.97 o 
   0   6  11        1.66       -0.95      3.26 o 
   1   6  11        0.03       -0.14      3.12 o 
   2   6  11        1.04        1.22      3.67 o 
   3   6  11        1.82        7.74      3.67 o 
   5   6  11       23.35       24.99      4.07 o 
   6   6  11        1.81        0.68      4.21 o 
   7   6  11        0.04        0.14      4.21 o 
   8   6  11        0.22       -0.81      6.65 o 
   9   6  11        0.07        0.95      3.39 o 
  -2   7  11        0.00        0.68      2.99 o 
  -1   7  11        0.90       -0.41      4.07 o 
   0   7  11        3.88        3.39      5.43 o 
   1   7  11        1.64        2.44      6.52 o 
   2   7  11        0.43       -4.34      5.43 o 
   3   7  11        0.01        0.14      4.34 o 
   4   7  11        1.15        2.31      7.47 o 
   5   7  11        0.01        4.89      3.94 o 
   6   7  11        0.71       -0.27      4.07 o 
   7   7  11        6.13        2.31      3.67 o 
   8   7  11        0.41        0.14      2.72 o 
   9   7  11        0.17        0.81      2.99 o 
  -1   8  11        0.40        1.49      5.57 o 
   0   8  11        3.25        0.81      4.62 o 
   1   8  11        0.42        0.68      4.07 o 
   2   8  11        0.54       -1.49      3.26 o 
   3   8  11        2.97        3.94      3.12 o 
   4   8  11       22.33       29.74      4.75 o 
   6   8  11        0.86        1.49      4.34 o 
   7   8  11        1.15        1.90      4.89 o 
   8   8  11        0.00       -4.21      4.48 o 
   9   8  11        0.15        2.04      5.02 o 
   1   9  11        3.97       13.44      7.06 o 
   2   9  11        1.98        3.26      4.62 o 
   3   9  11        7.54        5.30      8.83 o 
   4   9  11        0.12        0.95      7.33 o 
   5   9  11        6.81        7.47      7.33 o 
   6   9  11        0.08        1.63      3.94 o 
   7   9  11        0.42        0.14      4.21 o 
   8   9  11        0.04        1.77      4.89 o 
   3  10  11        0.58       -1.63      7.20 o 
   4  10  11        4.71        8.55      8.01 o 
   5  10  11        0.18        0.41      5.30 o 
   6  10  11        1.09        2.17      6.11 o 
   7  10  11        1.06       -0.95      8.28 o 
  -3  -3  12        0.64       -3.94      5.84 o 
  -2  -3  12        0.14       -0.54      6.52 o 
  -1  -3  12        0.05        0.95      6.52 o 
   0  -3  12        2.77        0.54      3.12 o 
   1  -3  12        0.05       -3.67      7.20 o 
   2  -3  12        0.01        2.31      6.65 o 
  -4  -2  12        0.91        1.22      2.99 o 
  -3  -2  12        0.25       -0.95     11.00 o 
  -2  -2  12        0.45        0.41      2.85 o 
  -1  -2  12        0.95        2.44      6.11 o 
   0  -2  12        0.19       -0.14      6.38 o 
   1  -2  12        3.83       -0.14      5.43 o 
   2  -2  12        0.08        0.68      3.12 o 
   3  -2  12        0.03        0.81      4.07 o 
   4  -2  12        0.33       -0.81      5.16 o 
  -4  -1  12        0.07        1.36      4.07 o 
  -3  -1  12        1.90        1.36      4.21 o 
  -2  -1  12        0.02        0.68      5.02 o 
  -1  -1  12        0.78        0.41      4.75 o 
   0  -1  12        0.03        2.31      6.38 o 
   1  -1  12        0.40       -7.20     12.36 o 
   2  -1  12        1.33        4.62      6.11 o 
   3  -1  12        1.42        0.41      6.65 o 
   4  -1  12        0.07       -3.94      3.94 o 
   5  -1  12        0.31        3.39      4.34 o 
  -4   0  12        0.44       -1.36      3.80 o 
  -3   0  12        2.25        1.90      2.31 o 
  -2   0  12        1.35        2.31      4.75 o 
  -1   0  12        1.57        3.53      3.67 o 
   0   0  12       10.99        4.21      5.43 o 
   1   0  12        0.35       -0.54      4.21 o 
   2   0  12        1.79       -1.09      3.94 o 
   3   0  12        4.09        2.72      3.53 o 
   4   0  12        0.02        8.15     13.17 o 
   5   0  12        0.25       -0.54      7.06 o 
   6   0  12        3.33       -0.95      7.74 o 
  -4   1  12        0.74       -1.49      5.30 o 
  -3   1  12        3.85        2.99      3.67 o 
  -2   1  12        0.79       -0.95      4.21 o 
  -1   1  12        1.24        2.04      2.58 o 
   0   1  12        1.35       -1.36      7.06 o 
   1   1  12        4.99        3.39      3.94 o 
   2   1  12        1.16        4.07      8.15 o 
   3   1  12        0.18        6.11      5.43 o 
   4   1  12        2.74        2.44      6.52 o 
   5   1  12        4.56        3.39      4.48 o 
   6   1  12        9.68        9.37      6.52 o 
   7   1  12        0.39        1.90      5.30 o 
  -4   2  12        2.05        1.63      4.75 o 
  -3   2  12        0.65        1.63      5.97 o 
  -2   2  12        0.22        2.31      4.48 o 
  -1   2  12        7.81        5.84      8.28 o 
   0   2  12        0.06        2.44      2.31 o 
   1   2  12        2.34        4.07      4.89 o 
   2   2  12        0.31        0.27      3.94 o 
   3   2  12        0.11        1.22      5.02 o 
   4   2  12        2.18        5.30      3.12 o 
   5   2  12        2.09       -1.09      5.70 o 
   6   2  12        4.70        7.47     12.22 o 
   7   2  12        2.25        5.84      6.65 o 
  -4   3  12        0.53       -2.85      5.43 o 
  -3   3  12        3.69        2.85      3.67 o 
  -2   3  12        0.06        0.14      4.07 o 
  -1   3  12        4.11        1.63      5.57 o 
   1   3  12        0.29        3.53      4.34 o 
   2   3  12        1.43        0.41      2.04 o 
   3   3  12        9.31       16.43      3.67 o 
   4   3  12        1.13        8.15      4.48 o 
   5   3  12        0.47       -3.26      5.57 o 
   6   3  12        0.26       -2.58      5.97 o 
   7   3  12        0.08       -3.94      6.11 o 
  -3   4  12        0.23       -0.54      2.31 o 
  -2   4  12        0.17        2.04      3.26 o 
  -1   4  12        1.53        3.39      3.94 o 
   0   4  12       13.67       12.36      2.44 o 
   1   4  12        5.84        5.84      3.67 o 
   2   4  12        8.84       13.99      8.01 o 
   3   4  12        3.30        6.65      4.75 o 
   4   4  12       11.53       15.34      5.97 o 
   5   4  12        2.57       -2.04      4.75 o 
   6   4  12        1.39        3.39      3.39 o 
   7   4  12        0.04       -6.25     11.27 o 
   8   4  12        0.17       -2.44      6.65 o 
  -3   5  12        0.01       -0.41      3.67 o 
  -2   5  12        0.50        2.72      2.85 o 
  -1   5  12        0.20        2.72      3.26 o 
   0   5  12        5.37        8.69      4.48 o 
   1   5  12        9.01       12.08      3.67 o 
   2   5  12        0.23       -3.80      3.80 o 
   3   5  12        6.35        4.21      4.07 o 
   4   5  12        0.23       -0.27      4.21 o 
   5   5  12        0.17        3.39      3.26 o 
   6   5  12        1.37        3.94      3.39 o 
   7   5  12        0.00       -5.97      6.25 o 
   8   5  12        0.60       -1.36      4.75 o 
  -2   6  12        0.00        1.63      3.80 o 
  -1   6  12        0.55        0.95      7.20 o 
   0   6  12        0.63        0.00      5.43 o 
   1   6  12        0.00       -1.22      4.07 o 
   2   6  12        2.61        4.48      4.21 o 
   3   6  12        0.76        1.49      3.94 o 
   4   6  12       17.79       19.55      8.42 o 
   5   6  12        2.53       -1.09      4.48 o 
   6   6  12        0.06        4.89      8.96 o 
   7   6  12        0.34       -1.77      4.75 o 
   8   6  12        0.71       -3.67      3.94 o 
  -1   7  12        0.11       -2.17      4.21 o 
   0   7  12        0.86       -2.17      3.94 o 
   1   7  12        0.71        3.12      4.21 o 
   2   7  12        5.00        5.16      3.94 o 
   3   7  12        4.67        4.48      4.48 o 
   4   7  12        0.67        1.63      8.42 o 
   5   7  12        1.24        3.94      4.07 o 
   6   7  12        0.08       -0.95      8.69 o 
   7   7  12        0.71       -1.77      3.12 o 
   8   7  12        0.00        2.17      5.02 o 
   0   8  12        1.41        3.80     12.36 o 
   1   8  12        0.36        0.41      4.34 o 
   2   8  12        0.45        1.77      7.47 o 
   3   8  12        0.88        0.27      5.84 o 
   4   8  12        4.08        9.64      4.21 o 
   5   8  12        0.30        2.58      4.48 o 
   6   8  12        0.01       -0.27      8.96 o 
   7   8  12        0.32       -1.63      4.62 o 
   8   8  12        1.13        1.22      5.16 o 
   2   9  12        0.16        2.31      3.94 o 
   3   9  12        0.75       -1.77      8.15 o 
   4   9  12        3.74        0.27      7.74 o 
   5   9  12        2.59        2.72     16.02 o 
   6   9  12        0.54        3.26      3.53 o 
   7   9  12        1.29       -1.22      4.89 o 
  -1  -2  13        0.40        0.14      5.57 o 
   0  -2  13        3.86       -2.58      7.20 o 
   1  -2  13        0.27        1.22      3.53 o 
   2  -2  13        0.02        0.68      4.07 o 
  -2  -1  13        0.40        2.17      3.26 o 
   0  -1  13        0.08        0.54      5.57 o 
   1  -1  13        1.65        1.49      4.89 o 
   2  -1  13        0.38        0.00      4.89 o 
   3  -1  13        0.19        0.14      7.87 o 
   4  -1  13        0.05       -8.15      8.15 o 
  -3   0  13        0.58       -0.68      3.67 o 
  -2   0  13        0.00        1.09      5.43 o 
  -1   0  13        1.88        0.95      3.39 o 
   0   0  13        0.05       -1.63      4.89 o 
   1   0  13        0.16        1.09     12.22 o 
   2   0  13        2.20       -3.94      7.88 o 
   3   0  13        2.26        1.22      6.11 o 
   4   0  13        0.02        3.94      3.67 o 
   5   0  13        0.01        0.14      4.21 o 
  -3   1  13        2.37        2.17      5.16 o 
  -2   1  13        1.71        1.22      4.89 o 
  -1   1  13        1.04        2.44      4.07 o 
   0   1  13        1.02       -0.54      2.44 o 
   1   1  13        0.31       -0.54      2.99 o 
   2   1  13        0.80        1.90      5.57 o 
   3   1  13        4.23        4.75      5.97 o 
   4   1  13        2.47        2.31      7.74 o 
   5   1  13        0.02        0.95      7.06 o 
   6   1  13        1.45       -5.30      7.74 o 
  -3   2  13        4.62        5.16      5.16 o 
  -2   2  13        7.28       13.85      5.16 o 
  -1   2  13        2.87        2.31      4.48 o 
   0   2  13        0.31        3.26      4.48 o 
   1   2  13        0.06        2.99      3.26 o 
   2   2  13        0.82       -0.54      3.12 o 
   3   2  13        0.07        1.36      5.43 o 
   4   2  13        0.16        0.54      3.53 o 
   5   2  13        1.29        4.89      6.25 o 
   6   2  13        0.73        3.67      3.39 o 
  -3   3  13        0.00        2.31      4.62 o 
  -2   3  13        6.33        5.30      4.62 o 
  -1   3  13        0.01       -0.95      3.80 o 
   0   3  13        0.20        1.77      8.69 o 
   1   3  13        2.66        3.53      4.89 o 
   2   3  13        1.28        5.70      3.53 o 
   3   3  13        0.17       -2.99      4.62 o 
   4   3  13        0.49       -1.36      5.57 o 
   5   3  13        1.27        3.67      5.16 o 
   6   3  13        0.47        2.72      6.11 o 
   7   3  13        0.58       -2.72      6.79 o 
  -2   4  13        0.00       -0.81      5.70 o 
  -1   4  13        0.16       -0.14      4.07 o 
   0   4  13        3.03        3.94      2.58 o 
   1   4  13        1.86        1.49      4.21 o 
   2   4  13        0.41        1.09      4.34 o 
   3   4  13        0.01       -0.95      5.43 o 
   4   4  13        2.49        0.68      5.84 o 
   5   4  13        0.00       -0.68      4.48 o 
   6   4  13        0.00       -0.95      5.43 o 
   7   4  13        0.70        0.81      4.07 o 
  -1   5  13        1.68        1.63      5.57 o 
   0   5  13        0.27       -3.67     10.73 o 
   1   5  13        1.76        4.48      5.97 o 
   2   5  13        1.29       -1.63      4.07 o 
   3   5  13        0.11        0.00      4.21 o 
   5   5  13        1.44       -1.63      3.94 o 
   6   5  13        0.02       -0.68      6.25 o 
   7   5  13        0.65       -0.81      3.67 o 
  -1   6  13        0.04       -0.27      5.02 o 
   0   6  13        2.94        3.94      5.02 o 
   1   6  13        0.53       -2.72      3.67 o 
   2   6  13        0.39        0.81      4.07 o 
   3   6  13        0.05       -1.63      4.62 o 
   4   6  13        0.01       -4.48      4.48 o 
   5   6  13        2.35        3.12      4.48 o 
   6   6  13        0.17        6.65      4.75 o 
   7   6  13        0.00        1.09      5.30 o 
   0   7  13        0.06       -1.09      4.07 o 
   1   7  13        0.02        0.00      5.70 o 
   2   7  13        1.21        3.80      5.30 o 
   3   7  13        0.01        2.44      4.07 o 
   5   7  13        0.60       -1.36      4.62 o 
   6   7  13        0.01        3.53      4.75 o 
   7   7  13        0.04       -0.41      5.16 o 
   2   8  13        1.09        3.12      4.89 o 
   3   8  13        2.29        0.81      9.23 o 
   5   8  13        1.19        2.04      4.75 o 
   6   8  13        0.02        0.81      4.75 o 
   7   8  13        0.00        5.02      5.30 o 
   0   0  14        0.14        0.27      3.53 o 
   1   0  14        0.11        2.44      5.02 o 
   2   0  14        0.01        3.12      4.48 o 
  -1   1  14        0.94       -3.67      4.62 o 
   0   1  14        0.22        1.09      4.21 o 
   1   1  14        0.40       -1.49      9.10 o 
   2   1  14        0.13        2.85      4.89 o 
   3   1  14        0.61        2.44      6.92 o 
   4   1  14        0.00        0.27      5.70 o 
  -1   2  14        0.00        2.72      5.02 o 
   0   2  14        1.30        2.99      4.62 o 
   1   2  14        0.22        2.72      4.48 o 
   3   2  14        0.15       -0.14     11.95 o 
   4   2  14        0.20        3.26      6.38 o 
   5   2  14        0.96        2.44      3.53 o 
  -1   3  14        1.80        4.21      6.52 o 
   0   3  14        0.18       -0.81      5.16 o 
   1   3  14        0.01       -0.14      2.99 o 
   2   3  14        2.20        2.72      4.62 o 
   3   3  14        0.04        5.16      5.02 o 
   4   3  14        0.50        3.94     11.81 o 
   5   3  14        0.23       -3.53      3.53 o 
  -1   4  14        0.90       -0.81      5.16 o 
   0   4  14        1.00        2.44      2.85 o 
   1   4  14        0.70       -2.72      4.48 o 
   2   4  14        2.38        1.63      4.75 o 
   3   4  14        0.92       -0.41      3.80 o 
   5   4  14        0.15        0.41      5.70 o 
   6   4  14        0.00        3.94      3.53 o 
   0   5  14        0.00        3.39     12.22 o 
   1   5  14        0.03        2.85      6.65 o 
   3   5  14        2.90        5.84      4.75 o 
   4   5  14        0.09       -3.26      4.89 o 
   6   5  14        0.30       -2.72      4.34 o 
   1   6  14        0.08       -0.41      5.84 o 
   2   6  14        0.52        1.49      5.43 o 
   3   6  14        0.00        2.58      4.89 o 
   4   6  14        0.06        1.22      4.75 o 
   6   6  14        0.09       -2.58      5.30 o 
   3   7  14        0.24        1.63      3.67 o 
   4   7  14        0.20       -3.53      5.30 o 
   5   7  14        0.12       -2.72     10.18 o 
                                                 
